# Supplementary material for: Systematics, distribution patterns and historical biogeography of the Central America wandering spider genus Kiekie Polotow & Brescovit, 2018 (Araneae: Ctenidae)
Source: PeerJ. 2024 Apr 29;12:e17242. doi: 10.7717/peerj.17242 (PMC11064872; doi:10.7717/peerj.17242)
Supplement: Supplemental Information 1 — Accession numbers in bold are new sequences generated by this study. [file peerj-12-17242-s001.xlsx]

## Sheet: tree_excel
Table S1. DNA taxon sampling with GenBank accession numbers. Accesion numbers in bold are new sequences generated by this study
Species	28S	18S	16S	COI	H3	ITS-2	12S
Anahita_sp	KY016980.1			KY017631.1	KY018158.1		KY015335.1
Guasuctenus_longipes	KY190294.1		KY190246.1	KY190309.	KY190280.1		KY190230.1
Isoctenus_sp	SRR10413993	SRR10413993	SRR10413993	SRR10413993	SRR10413993	SRR10413993	SRR10413993
Ctenus_datus_GH2778	OP183369	OP178244		MW598452.1	OP204164	MW599261.1	OP256126
Ctenus_cf_amphora_GH2779	OP183368	OP178243	OP256070		OP204163		OP256125
Ctenus_crulsi_isolate_ARACG000252	KY016982.1	KY016369.1	KY015785.1	KY017633.1	KY018160.1		KY015337.1
Phoneutria_fera	KY016986.1	KY016373.1	KY015789.1	KY017637.1	KY018164.1		KY015340.1
Phoneutria_depilata_GH2787	OP183400		OP256100	MW598448.1	OP204193	MW599256.1	OP256146
Phoneutria_depilata_GH2981	OR834109	OP178256	OR834126		OR882106	OR834091	OR834155
Phoneutria_depilata_GH2788	OP183401		OP256101	MW598447.1	OP204194	MW599256.1	OP256147
New_genus_GH2820	OP183392			OP214437	OP204188	OP183312	OP256143
Spinoctenus_stephaniae_GH2824	OP183407	OP178261	OP256107	OP214449		OP183326	OP256153
Spinoctenus_stephaniae_GH2982				OR837527		OR834093
Spinoctenus_eberhardi_GH2825	OP183404	OP178259	OP256104	OP214446	OP214446	OP204196	OP256151
Spinoctenus_escalerete_GH2777	OP183405	OP178260	OP256105	MW598442.1	MW598442.1	OP204197	OP256152
Spinoctenus_yotoco_GH2827	OP183408	OP178262	OP256108	OP204199	OP214451	OP204199	OP256154
Ctenus_nigrolineatus_GH2826	OP183373		OP256074	OP204168	OP214411	OP204168	OP256129
Spinoctenus_chocoensis_NH2023				OR837526		OR834092
Ctenus_calcaratus_GH2812	OP183365	OP178241	OP256068	OP214404	OP214404	OP204161	OP256123
Ctenus_calcaratus_GH2813	OP183366			OP214405	OP214405
Ctenus_captiosus_GH2819	OP183367	OP178242	OP256069	OP214406	OP214406	OP204162	OP256124
Ctenus_hibernalis_GH2818	OP183370			OP214408	OP214408	OP204165
Leptoctenus_byrrhus	SRR10413987	SRR10413987	SRR10413987	SRR10413987	SRR10413987	SRR10413987	SRR10413987
Leptoctenus_gertschi_GH2816	OP183389		OP256093	OP214435	OP214435	OP204184
Leptoctenus_GH2817_Xilitla	OP183390			OP214436	OP214436	OP204185
Eldivo_tuxlas_GH2829			OR834111		OR882093		OR834147
Eldivo_tuxlas_GH2991	OR834094		OR834112	OR837508		OR834070
Kiekie_garifuna_GH2989	OR834098		OR834115		OR882097	OR834077
Kiekie_garifuna_GH2990			OR834116	OR837512		OR834078
Kiekie_bernali_GH2983	OR834096	OR834132		OR837510	OR882094	OR834073	OR834148
Kiekie_bernali_GH2984	OR834097	OR834133		OR837511		OR834074	OR834149
Kiekie_tirimbina_GH2986	OR834104	OR834142		OR837522	OR882104	OR834086	OR834153
Kiekie_barrocolorado_GH2833	OP183381	OP178248	OP256085	OP214427	OP214427	OP204176	OP256134
Kiekie_verbena_GH2834	OP183388		OP256092	OP214434	OP214434	OP204183	OP256138
Kiekie_verbena_GH2987	OR834108	OP178255	OR834125	OR837525	OR882105	OR834090	OR834154
Kiekie_montanensis_GH2837	OP183384	OP178251	OP256088	OP214430	OP214430	OP204179	OP256136
Kiekie_montanensis_GH2988		OR834138	OR834119	OR837517		OR834083	OR834151
Kiekie_curvipes_GH2835		OP178249.1	OR834114	OP214428		OP183301.1	OR834150
Kiekie_curvipes_GH2992	OP183382	OP178249	OP256086		OP214428	OP204177	OP256135
Kiekie_curvipes_GH2993					OR882095	OR834075
Kiekie_curvipes_GH2994					OR882096	OR834076
Kiekie_sinautipes_GH2995				OR837521
Kiekie_sinautipes_GH2833	OP183387	OP178254	OP256091	OP214433	OP214433	OP204182
Kiekie_barrentesi_GH2997	OR834095	OR834131	OR834113	OR837509	OR882103	OR834071
Kiekie_barrentesi_GH2996						OR834072
Kiekie_sarapiqui_GH2831	OR834102	OR834140	OR834120	OR837519	OR882101	OR834085	OR834152
Kiekie_sarapiqui_GH2998	OR834103	OR834141	OR834121	OR837520
Kiekie_laselva_GH2999	OR834101	OR834137		OR837516	OR882107	OR834082
Kiekie_valeroi_GH2985	OR834105	OR834143	OR834122		OR882100	OR834087
Kiekie_valeroi_GH3001	OR834106	OR834144	OR834123	OR837523		OR834088
Kiekie_valeroi_GH3002	OR834107	OR834145	OR834124	OR837524	OR882102	OR834089
Kiekie_panamensis_GH2830	OP183385	OP178252	OP256089	OP214431	OP214431	OP204180
Kiekie_panamensis_GH3003				OR837518		OR834084
Kiekie_griswoldi_GH3004		OR834134		OR837513		OR834079
Kiekie_griswoldi_GH2832	OP183383.1	OP178250.1	OP256087.1	OP214429.1	OP204178.1	OP183302.1
Kiekie_griswoldi_GH3005	OR834099	OR834135	OR834117	OR837514	OR882098	OR834080
Kiekie_griswoldi_GH3006	OR834100	OR834136	OR834118	OR837515	OR882099	OR834081
