# Supplementary material for: Systematics, distribution patterns and historical biogeography of the Central America wandering spider genus Kiekie Polotow & Brescovit, 2018 (Araneae: Ctenidae)
Source: PeerJ. 2024 Apr 29;12:e17242. doi: 10.7717/peerj.17242 (PMC11064872; doi:10.7717/peerj.17242)
Supplement: Supplemental Information 2 [file peerj-12-17242-s002.fasta]

>Anahita_sp Concatenation of 7 sequences
-------------------------------------AGGTAATAGTATTTTT---CTACAAAACCTA-TTTATTTTGGCGGCAATTAACTTTATTAGAGG-AACTTGTTT--AATAATCGATAACCCACG-ATAATTTTCACTTATATTT--------------------AAAA-TTTATATACCG-CCATCTAAAGAATTAATTTATAAA--AATTATTCTAAATAATTC-----------TTAATAAAAAGTTAGGTCAAGGTGTAATCAATGTTTAAGATA-A-AATGAGTTACATTAAAAATAATTTAAGAATTATTAAATAATAATTTTACATGAAAAAGGATTTAAATGTATTAAA-AT-AATAATATTTTTTTTTGAATAAAATAATAAATGTGC-------------------------------------------------------------------------------------TTCTATTAGA--CCTAATTAATAGTAAAATCTGCTCAATG----ATAATTAAATAGCCGCAATTCGTGCTAAGGTAGCATAATCATTTGTCTTTTAATTAAAGACT-AGAACAAAAGATTTAACATTTCAATTTATTT--CTAAAATTATAAATTTAAACTATTTTAA-TTGTAAAAAAACAATTATTAATAAAAAAGACGACAAGACCCTA-TTGAAC-TTCAC-TTTAGTTAAACTGGGGCAGTTAATTAAATATAACT-TTAAATAA---AATAAAACACCATA---AGACCTAAT-AATATTAATTTAAAAATT-AAGTTACCTTA-GGGATAACAGCGTAA-TAAACTTTTAAAGCTCTTATTTAAAAGAAAGATTGCGACCTCGATGTTGAATAATTTTTCCAA-TTAACGCAATAGTAAATTGAGA-AAGTCTGTTC--GACTTTTAAAAAATT-ACA----------------------------------------------------------------------------------------------------------------------------------------------------------------------------TGC-ATGTCTAAGTACATGCCGTATTAAGGCGAAACCGCGAATGGCTCATTAAATCAGTTATGGTT-CCTTGGATCGTACCTCA-CTACTTGGATAACTGTGGCAATTCTAGAGCTAATACATGCAGCAGAGCTCCGACCTTCGGGGACGAGCGCTTTTATTAGACC--AACCAATCGGACCTCGCGTCCGTCTCTCGTGGTGACTCTGTATAACTTTGGGCTGATCGCACGGGCCCGTCCCGGCGACGTATCTTTCAAGTGTCTGCCTTATCAACTTTCGATGGTAGGTTACGCGCCTACCATGGTCGTAACGGGTAACGGGGAATCAGGGTTCGATTCCGGAGAGGGAGCCTGAGAAACGGCTACCACATCCAAGGAAGGCAGCAGGCGCGCAAATTACCCACTCCCAGAACGGGGAGGTAGTGACGAAAAATAACAATACGGGACTCTTTTGAGACCCCGTAATTGGAATGAGTACACTCTAAATCCTTTAACGAGGATCCATTGGAGGGCAAGTCTGGTGCCAGCAGCCGCGGTAATTCCAGCTCCAATAGCGTATATTAAAGTTGTTGCGGTTAAAAAGCTCGTAGTTGGATCTCAGTTCCAGACGGGTGGTC-CGCCTACCGGTGGTTACTGCCTGTTCTGAACAGCCAGCCGGTTTCTCTTGATGATCTTCACCGGTTGTCTTGGGTGACCGGCAAGTTTACTTTGAAAAAA-TTAGAGTGCTCAAAGCAGGCGCGACGCCTGAATAATGGTGCATGGAATAATGGAATAGGACCTCGGTTCTA-TTTTGTTGGTTTTCGGAACACGAGGTAATGATTAAGAGGGACAGACGGGGGCATTC-GTATTGCGACGCTAGAGGTGAAATTCTTGGACCGTCGCAAGACGAACTACTGCGAAAGCATTTGCCAAGAATGTTTCCATTAATCAAGAACAAAAGTTAGAGGTTCGAAGGCGATCAGATACCGCCCTAGTTCTAACCATAAACGATGCCAGCCAGCGATCCGGCTGTGTTCCTCAAATGACACGCCGGGCAGCTTCCGGGAAACCAAAGCTTTTGGGTTCCGGGGGAAGTATGGTTGCAAAGCTGAAACTTAAAGGAATTGACGGAAGGGCACCACCAGGAATGGAGCCTGCGGCTTAATTTGACTCAACACGGGAAAACTTACCCGGCCCGGACACAGGAAGGATTGACAGATTAAGAGCTCTTTCTTGATTCTGTGGGTGGTGGTGCATGGCCGTTCTTAGTTGGTGGAGCGATTTGTCTGGTTAATTCCGATAACGAACGAGACTCTAGCCTACTAAATAGACGTTCCGATCGTCTCCGTCGGACGTTCTTCTTAGAGGGACAAGCGGCGTTTAGCCGCACGAGACAGAGCAATAACAGGTCTGTGATGCCCTTAGATGTCCGGGGCCGCACGCGCGCTACATTGAAGGAATCAGCGTGTGCTTTCCCTCTCCGACAGGAGTGGGTAACCCGTTGAACCTCCTTCGTGCTGGGGATAGGAGCTTGTAATTGTTCTCCTTGAACGAGGAATTCCCAGTAAGCACGAGTCATAAGCTCGTGTTGATTACGTCCCTGCCCTTTGTACACACCGCCCGTCGCTACTACCGATTGAATGATTTAGTGAGGCCTTCGGACTGGCTCCCCGAGCGGAGCTTTAGTTTCGCGAAGGTGTGCCGGAAAGATGGCCAAACTTGATCATTTAGAGGAAGTAAA--------------------------------------------------------------------------------------------------------------------------------------------------------------------------------------------------------------------------------------------------------------------------------------------------------------------------------------------------------------------------------------------------------------------------------------------------------------------------------------------------------------------------------------------------------------------------------------------------------------------------------------------------------------------------------------------------------------------------------------------------------------------------------------------------------------------------------------GACCAAGGAGTTTAACATGTGCCGGAGTCAATGGTTCTTGAACAGGCCCAGGGGCGCAATGAAAGC-AAAGGTCGTCCTCCGCGTCGACCGAGTTGGGATCCGGTCGCCTA--CGAGCGGCCGGCGCACCAACGACCCGT-CCTGTGCGGCTCGCCGCTCGGGCGGAGTGTGAGCGTACACGTTGGGACCCGAAAGATGGTGAACT-ATG-CCCGGACAGGACGAGGCCAGAGGAAACTCTGGTGGAGGTCCGCAGCGGTTCTGACGTGCAAATCGATCGTCAGATCCGGGTCTAGGGGCGAAAGACTAATCGAACCATCTAGTAGCTGGTT-CCCTCC-GAAGTTTCCCTCAGGATAGCTGGCGCTCGTCTAG-ATCAGTCTCATCCGGTAAAGCGAATGATTAGAGGCCTTGGGGCCGAAACGACCT-CAACCTATTCTCAAACTTTAAATGGGTG-A-GAAGCCCGCCTTGCTTGATCGAAGGCCGGACGCTCGGATAAGA-ATGCCCAGTGGGCC--ACTTTTGGTAAGCAG-AACTGG-CGCTGTGGGATGAACCAAACGCCGGGTTACGGCGCCCGATGCGAGACGCTCATGAGACCCCATGAAAGGTGTTGGTTGCTCCAGACAGCAGGACGGTGGCCATGGAAGTCGGAATCCGCTAAGGAGTGTGTAACAACTCACCTGCCGAAGCAACTAGCCCTGAAAATGGATGGCGCTCCAGCGTCGAG--CCCATACCCGGCCGCCGCCGCAGAGTTCT------CCGACGTGAACCTTACGCCGCGGCGAGTAGGAGGGTCGCTGCGGGGAGCGTCGAAGGTGCCGGGCGCGAGCCCGCCTGGAGCCCCCGCAGGCGCAGATCTTGGTGGTAGTAGCAAATACTCAAGTGAGAACCTTGAGGACTGAAGGTGGAGAAGGGTTCCATGTGAACAGCAGTTGAACATGGGTCAGTCGGCCCTAAGGGATCGGAGAAATCCGTTCCGAAGCGGGACCTTAA-G--TCA-GTGAGTCCCGCTGCCGACCGAAAGGGAATGGGGTCAATATT-CCCCAACCC-GGACACGGAGATCGGATCTT-CGGATCC-AAGTGCGGCGACGCAA-CCGAACTCGGAGAAGTCGACGGAGGACCCGGGGAA-GAGTTGTC-TTTT-CTTTGTAAGGGTTCGTGTCCCTGGAATCGGCTCGTCCGGAGATAGGGACGCTGTTCCCGTAAAAGCACCGCGGCTCTTGCGGTGTCC-GGTCCGCCTCTGTC-GGCCCTTGCAAATCCGAGGGAGACGGTGTGATTTTCGTGCC--------------------------------------------------------------------------------------------------------------------------------------------------------------------------------------------------------------------------------------------------------------------------------------------------------------------------------------------------------------------------------------------------------------------------------------------------------------------------------------------------------------------------------------------------------------------------------------------------------------------------------------------------------------------------------------------------------------------------------------------------------------------------------------------------------------------------------------------------------------------------------------------------------------------------------------------------------------------------------------------------------------------------------------------------------------------------------------------------------------------------------------------------------------------------------------------------------------------------------------------------------------------------------------------------------CGTAAGAGTACCGGAGGCAAGGCCCCCAGGAAGCAGCTGGCCACTAAGGCCGCTCGTAAGAGCGCTCCCGCCACCGGGGGTGTGAAAAAGCCCCATCGTTACAGGCCCGGTACCGTCGCCCTCAGAGAAATCCGTCGTTACCAGAAGTCTACCGAGCTGTTGATCCGCAAATTGCCCTTCCAGCGCTTGGTGAGAGAAATCGCTCAGGACTTCAAAACTGATCTTCGCTTCCAGAGCTCCGCCGTCATGGCCTTGCAGGAGGCTAGCGAAGCCTACTTGGTCGGTTTATTCGAAGACACCAACTTGTGCGCCATCCGC----------------------------------------------------------------------------------------------------------------------------------------------------------------------------------------------------------------------------------------------------------------------------------------------------------------------------------------------------------------------------------------------------------------------------------------------------------------------------------------------------------------------------
>Guasuctenus_longipes Concatenation of 7 sequences
----------------------------------------------------------------CCTA-TTTATTTTGGCGGCAATTAATCTTATTAAAGG-AACTTGTTT--AATAATCGATACTCCACG-ATAATTTTCACTTAAATTA--------------------AAAA-TTTATATACCG-CCATCTTAAGAATTAATTTTTAAA--AATTATTCTAAATAACT--------------TTTAAAAAGTTAGGTCAAGGTGTAACTTATATTTAAGATT-A-AATGAGTTACATTAAAAGATATTTTAGGCTTATTAAATTATAATTTAATATAAAAAAGGATCTAAATGTAATATT-AT-ATTAATATTATAATATGAATAAG------------------------------------------------------------------------------------------AAAAACATTTCTATTAGAATACTAATTAATAGTATAATCTGCTCAATG----AAAATTAAATAGCCGCAAAAAGTGCTAAGGTAGCATAATAATTTGTCTTTTAATTGAAGACT-AGAATAAAAGATTTAACATTTCAGTTTATGT--AAAAATATAATTATTTAAATTATTTTAA-TTGTTAAAAAACAATTATATAAAAAAAAGACGATAAGACCCTA-TTGAAC-TTAAC-TTTAGTTAAACTGGGGTAGTTAATTAAATAAATCT--TAATTCATTTAATACAAATAAATA---AGACCTAGT-AAAACTAATTAATAAAAC-AAGTTACCATA-GGGATAACAGCGTAA-TAATTTTTTTAAGATCTTATTTAAAAAAAAGATTGCGACCTCGATGTTGAATTAATCTTCTA--TTAACGCAATAGTTAATTAAGA-AAGTCTGTTC--GACTTTTCAAAAATT-ACATGATTTGAGTTCAGACCGGTGTAAACCAGGTCGGTTTCCATCTTTTTAAAAAATTCTTCTAGTACGAAAGGGCCTAAGAAAATTATAATTTATTTTATTAGCAAACAAATGCATTAGAATTAGAATCTAATAAAACTAAA--------------------------------------------------------------------------------------------------------------------------------------------------------------------------------------------------------------------------------------------------------------------------------------------------------------------------------------------------------------------------------------------------------------------------------------------------------------------------------------------------------------------------------------------------------------------------------------------------------------------------------------------------------------------------------------------TGCCTGTTCTGAACAGCCAGCCGGTTTCTCTTGATGATCTTCACCGGTTGTCTTGGGTGACCGGCAAGTTTACTTTGAAAAAA-TTAGAGTGCTCAAAGCAGGCGTGACGCCTGAATAATGGTGCATGGAATAATGGAATAGGACCTCGGTTCTA-TTTTGTTGGTTTTCGGAACACGAGGTAATGATTAAGAGGGACAGACGGGGGCATTC-GTATTGCGACGCTAGAGGTGAAATTCTTGGACCGTCGCAAGACGAACTACTGCGAAAGCATTTGCCAAGAATGTTTCCATTAATCAAGAACGAAAGTTAGAGGTTCGAAGGCGATCAGATACCGCCCTAGTTCTAACCATAAACGATGCCAGCCAGCGATCCGGCTGTGTTCCTCAAATGACACGCCGGGCAGCTTCCGGGAAACCAAAGCTTTTGGGTTCCGGGGGAAGTATGGTTGCAAAGCTGAAACTTAAAGGAATTGACGGAAGGGCACCACCAGGAATGGAGCCTGCGGCTTAATTTGACTCAACACGGGAAAACTTACCCGGCCCGGACACAGGAAGGATTGACAGATTAAGAGCTCTTTCTTGATTCTGTGGGTGGTGGTGCATGGCCGTTCTTAGTTGGTGGAGCGATTTGTCTGGTTAATTCCGATAACGAACGAGACTCTAGCCTACTAAATAGACGTTCCGATCATCTCCGTCGGACGTTCTTCTTAGAGGGACAAGCGGCGTTTAGCCGCACGAGACAGAGCAATAACAGGTCTGTGATGCCCTTAGATGTCCGGGGCCGCACGCGCGCTACATTGAAGGAATCAGCGTGT--CCCCCCTCTCCGACAGGAGTGGGTAACCCGTTGAACCTCCTTCGTGCTGGGGATAGGAGCTTGTAATTGTTCTCCTTGAACGAGGAATTCCCAGTAAGCACGAGTCATAAGCTCGTGTTGATTACGTCCCTGCCCTTTGTACACACCGCCCGTCGCTACTACCGATTGAATGATTTAGTGAGGTCTTCGGACTGGCTCCCGGAACGGCTCTAGGGTCCCGC-CCGGTTTGCCCGAAAAATGACCAAACTTGATCTTTTAAAGGAAGTAAAA---------------------------------------------------------------------------------------------------------------------------------------------------------------------------------------------------------------------------------------------------------------------------------------------------------------------------------------------------------------------CAGTCTGGAGTTGCGGTCGCGCTGGTCGGAAAACGAGGCAGGGCTTCCCGAGACCGGGGCCGTCCGACCGCGAG-CTTCCGTTTCGCCAGACGCATTTGTCTCCCTCTCGAAGGACGCCGCAGCCGGTCGGGCAGCGCAAGCGCGACGGCCTGAGGGGCGGACCAA-CGCAGGTGGCCGGTGGCGCGCCTCGTGCG-CGTCGCCGGTTGTTAGCAGGTCCGTCAGTGGCTCGTCGCTCGACCGAGGTGTCACGAGGCCCTTCGGGGC-TCTCTCGCCTCCTCCC-ACGGAAGTCGGGACAGACCGTCGCAAGCGAAGGCCGCCGTCCCGCCGCACTCCCTCGGAGTGGGCGGGCGAACGGTCGGCGCCGATCGCGACGGCGGGCCCGTCGGAGGCTGGAGGCTGGCGGCGAGTAGGTCGGTCACCCACCCGACCCGTCTTGAAACACGGACCAAGGAGTCTAACATGTGCGCGAGTCAATGGGTCTTGAACAGGCCCAGGGGCGCAATGAAAGC-AAAGGTCGGCT-TCGCGTCGACCGAGTTGGGATCCCGCGG------TTCTCCGCGGGCGCACCAACGACCCGT-CCTATGCGGCTCGCCGCTTGGGCGGAGTGTGAGCGTACACGTTGGGACCCGAAAGATGGTGAACT-ATG-CCCGGGCAGGATGAGGCCAGAGGAAACTCTGGTGGAGGTCCGCAGCGGTTCTGACGTGCAAATCGATCGTCAGATCCGGGTCTAGGGGCGAAAGACTAATCGAACCATCTAGTA---------------------------------------------------------------------------------------------------------------------------------------------------------------------------------------------------------------------------------------------------------------------------------------------------------------------------------------------------------------------------------------------------------------------------------------------------------------------------------------------------------------------------------------------------------------------------------------------------------------------------------------------------------------------------------------------------------------------------------------------------------------------------------------------------------------------------------------------------------------------------------------------------------------------------------------------------------------------------------------------------------------------------------------------------------------------------------------------------------------------------------------------------------------------------------------------------------------------------------------------------------------------------------------------------------------------------------------------------------------------------------TTATTTATGTCATCTATAGTCGAAATAGGGGTAGGAGCGGGTTGAACTGTATATCCTCCTTTAGCTTCTAGAATTGGTCATATAGGTAGATCTATGGATTTTGCTATTTTTTCTTTACATTTAGCTGGGGCTTCTTCAATTATAGGAGCAGTAAATTTTATTTCTACTATTATTAATATACGGTTATTGGGAATGAGAATGGAAAAGGTCCCTTTGTTTGTTTGGTCTGTTTTTATTACTGCAATTTTATTATTATTATCATTACCTGTATTAGCTGGTGCTATTACTATATTATTAACTGATCGTAATTTTAATACTTCGTTTTTTGATCCTGCAGGGGGAGGAGATCCTATTTTATTTCAACATTTATTTTGATTTTTTGGTCATCCTGAGGTTTATATTTTAATTTTGCCTGGATTTGGAATTGTTTCTCATGTAATTAGATCTTCGGTAGGAAAGCGTGAACCTTTTGGAAGATTAGGAATAGTTTATGCTATAGTTGGAATTGGAGGAATAGGATTTGTTGTCTGGGCTCATCATATGTTTTCGGTTGGTATAGATGTTGATACTCGGGCATATTTTACGGCTGCTACTATAATTATTGCTGTTCCTACTGGAATTAAGGTTTTTAGTTGAATAGCTACTTTACATGGTTCTTACTTTAAAATGAGAGCCACATTATTATGATGTATTGGGTTTGTATTTTTATTTACTTTAGGGGGTATTACTGGTGTTGTTTTGTCTAATTCTTCTTTAGATATTATTCTTCATGATACTTATTATGTAGTGGCACATTTTCATTATGTATTGAGAATAGGCGCTGTGTTTGCTATTATAGCTGGAATTACTTATTGATTTCCTTTATTTTTTGGTGTTATTTTAAAAGAAAAG--------------------------------------------------------------GCTGCCCGTAAGAGCGCTCCCGCTACCGGTGGTGTTAAAAAACCCCATCGTTATCGTCCGGGAACAGTCGCTCTCCGAGAAATCCGTCGTTATCAGAAGTCTACCGAACTTCTGATCCGCAAGCTGCCCTTCCAGCGCTTAGTGAGGGAAATCGCTCAGGACTTCAAAACTGATCTTCGATTCCAGAGCTCCGCCGTGATGGCCCTGCAAGAGGCTAGCGAAGCCTACTTGGTTGGATTGTTCGAAGACACCAACTTGTGCGCCATCCACGCCAAGCGTGTCACCATCATGC------------------------------------------------------------------------------------------------------------------------------------------------------------------------------------------------------------------------------------------------------------------------------------------------------------------------------------------------------------------------------------------------------------------------------------------------------------------------------------------------------
>Kiekie_barrocolorado_12 Concatenation of 7 sequences
----------------------------------------------------------------------TTATATTGGCGGCAATAAATCTAATTAAAGG-AACTTGTTT--AATAATCGATAATTCACG-TTTAATTTTACTTAAATTA--------------------AAAA-TTTATATACCG-CCATTTC-AGAGTTTATTTTTGTA--AATAATTCAAAATAATA--------------AATAAAAAAATAGGTCAAGGTGTAATCTATATTTTAGAAT-A-AATGAGTTACATTAAAAATTATTTAAGGAACAATTAATTATAATTAATTATAAAAAAGAATTTATATGTAATATT-AT-AATAAAATTTCAATATGAATTAGATAATAATTGTGCACACATC---------------------------------------------------------------------------CATTTCTATTAGA--TATAATTAATAGTATAATCTGCTCAATGAA-TATTAATAAATAGCCGCAATACGTGCTAAGGTAGTATAATAATTTGTCTTTTAATTAAAGACC-A-AACGAAAGATTTAACATTTTAGTTTATGT--AATATCAAATTTATTAAAATTATTTTAA-TAATTAAAAAATTTTTCTTTATAAAAAAGACGACAAGACCCTA-TCGAAC-TTAAC-TTTAGTTTAACTGGGGTAGTTAATAAATTAAAACT-TTATTAAT---TTACTTTTAAATAA---AGATCTAAT-AAAATTAATTTAAAGATT-AAGTTACCGTA-GGGATAACAGTGTAA-TAAAATTTGTAAGAACTTATTTTAATAATAGATTACAACCTCGATGTTGAATTAATAACCTAA-TTTACGCAATAGTAAATAAAGA-AAGTCTGTTC--GACTTTTAAATAATT-ACATGATCTGAG----------------------------------------------------------------------------------------------------------------------------------------------CTGTCTCAAAGA-TTAAGCCATGC--NGTCTAAGTACATGCCGTATTAAGGCG-AACCGCGAATGGCTCA-TAAATCAGTTATGGTT-CCTTTGAGCGTACCTTA-CTACTTGGATAACTGTGGCAATTCTAGAGCTAATACATGCAGCAGAGCTCAGACCTTCGGGGACGAGCGCTTTTATTAGACCAAAACCAATCGGACTTCGTGTCCGTCTCTCGTGGTGACTCTGTATAACTTTGGGCTGATCGCACGGGCCCGTCCCGGCGACGTATCTTTCAAGTGTCTGCCTTATCAACTTTCGATGGTAGGCTACGCGCCTACCATGGTCGTAACGGGTAACGGGGAATCAGGGTTCGATTCCGGAGAGGGAGCCTGAGAAACGGCTACCACATCCAAGGAAGGCAGCAGGCGCGCAAATTACCCACTCCCAGAACGGGGAGGTAGTGACGAAAAATAACAATACGGGACTCTTTTGAGACCCCGTAATTGGAATGAGTACACTCTAAATCCTTTAACGAGGATCCATTGGAGGGCAAGTCTGGTGCCAGCAGCCGCGGTAATTCCAGCTCCAATAGCGTATATTAAAGTTGTTGCGGTTAAAAAGCTCGTAGTTGGATCTCAGTTCCAGACGGGTGGTCCCGCCTACCGGTGGTTACTGCCTGTTCTGAACAGCCAGCCGGTTTCTCTTGATGATCTTCACCGGTTGTCTTGGGTGACCGGCAAGTTTACTTTGAAAAAA-TTAGAGTGCTCAA---------------------------------------------------------------------------------------------------------------------------------------------------------------------------------------------------------------------------------------------------------------------------------------------------------------------------------------------------------------------------------------------------------------------------------------------------------------------------------------------------------------------------------------------------------------------------------------------------------------------------------------------------------------------------------------------------------------------------------------------------------------------------------------------------------------------------------------------------------------------------------------------------------------------------------------------------------------------------------------------------------------------------------------------------------------------------------------------------------------------------------------------------------------------------------------------------------------------------------------------------------------------------------------------------------------------------------------------------------------------------------------------------------------------------------------------------------------------------------------------------------------------------------------------------------------------------------------------------------------------------------------------------------------------------------------------------------------------------------------------------------------------------------------------------------------------------------------------------------------AAGCACGGACCAAGGAGTCTAACATGTGCGCGAGTCAATGGGTCTTGAACAGGCCCAGGGGCGCAATGAAAGC-AAAGGTCGGCT-TCGCGTCGACCGAGTTGGGATCCCGCGGAC----TCGTCCGCGGGCGCACCAACGACCCGT-CCTATGCGGCTCGCCGCTTGGGCGGAGTTTGAGCGTACACGTTGGGACCCGAAAGATGGTGAACT-ATG-CCCGGACAGGACGAGGCCAGAGGAAACTCTGGTGGAGGTCCGCAGCGGTTCTGACGTGCAAATCGATCGTCAGATCCGGGTCTAGGGGCGAAAGACTAATCGAACTATCTAGTAGCTGGTT-CCCTCC-GAAGTTTCCCTCAGGATAGCTGGCGCTCGTCTAG-ATCAGTCTCATCCGGTAAAGCGAATGATTAGAGGCCTTGGGGCCGAAACGACCT-CAACCTATTCTCAAACTTTAAATGGGTG-A-GAAGTCCGCCTTGCTCGATCGAAGGCAGGACGCTCGGATGAGANGTGCCCAGTGGGNCCACTTTTNGGTAAGCAG-AACTGG-CGCTGTGGGATGAACCAAACGCCGGGTTACGGCGCCCGATGCGAGACGCTCATGAGACCCCATGAAAGGTGTTGGTTGCTCCAGACAGCAGGACGGTGGCCATGGAAGTCGGAATCCGCTNAGGAGTGTGTAACAACTCACCTGCCGAAGCAACTAGCCCTGAAAATGGATGGCGCTCCAGCGTCGAG--CCCATACCCGGCCGCCGCGGCAGAGTTCCAA----ACTCCTGGAAGCTTACGCCGCGGTGAGTAGGAGGGTCGCTGCGGGGAGCGTCGAAGGTGCCGGGCGTGAGCCCGCCTGGAGCCCCCGCAGGCGCAGATCTTGGTGGTAGTAGCAAATACTCAAGTGAGAACCTTGAGGACTGAAGGTGGAGAAGGGTTCCATGTGAACAGCAGTTGAACATGGGTCAGTCGGCCCTAAGGGATCGGAGAAATCCGTTCCGAAGCGGGACCTTAG-A--TTGCGAGAGTCCCGCTGCCGACCGAAAGGGAATGGGGTCAATATT-CCCCAACCC-GGACACGGAGATCGGGTCTT-CGGGCCC-AAGTGCGGCGACGCAA-CCGAACTCGGAGAAGTCGACGGAGGACCCGGGGAA-GAGTTGTC-TTTT-CTTTGTAAGGGTTCGTGTCCCTGGAATCGGCTCGTCCGGAGATAGGGACGCTGTTCCCGTAAAAGCACCGCGGCTCTTGCGGTGTCC----------------------------------------------------------------------------------------------------------------AAGATATTGGGACTTTGTATTTAATGTTTGGTTTTTGGTCTGCTATAATAGGAATAGCTATAAGAGTTTTAATTCGTATAGAATTAGGACAATCTGGTAGATTGTTAGGAGACGATCATTTATATAATGTTATTGTAACTGCTCATGCTTTTGTGATGATTTTTTTTATGGTTATACCTATTTTAATTGGGGGTTTTGGAAATTGATTAGTTCCTTTAATGTTAGGAGCTCCTGATATATCATTTCCTCGTATGAATAATTTGTCTTTTTGATTATTACCTCCTTCTTTGTTTTTTTTGTTTATATCTTCTATGGTTGAAATGGGAGTAGGAGCTGGATGGACTATTTATCCTCCTTTGGCTTCTAGAGTGGGTCATGTAGGTAGATCTATAGATTTTGCTATTTTTTCTTTACATTTGGCTGGGGTTTCTTCTATTTTAGGAGCTATTAATTTTATTTCTACTATTGTTAATATACGGTTATTTGGAATGAAAATAGAAAAGGTTCCATTATTTGTATGATCAGTTTTAATTACTGCAGTGTTGTTATTATTATCTTTACCTGTTTTAGCAGGTGCTATTACTATATTATTAACTGATCGGAATTTTAATACTTCTTTTTTTGATCCTGCTGGAGGTGGGGATCCTGTTTTATTTCAACATTTATTTTGATTTTTTGGACATCCTGAAGTTT-------------------------------------------------------------------------------------------------------------------------------------------------------------------------------------------------------------------------------------------------------------------------------------------------------------------------------------------------------------------------------------------------------------------------------------------------------------------------------------------------------------------------------------------------------------CAGCTGGCCACGAAGGCCGCTCGTAAGAGCGCCCCCGCTACCGGCGGTGTTAAAAAACCCCATCGTTATAGGCCCGGTACAGTCGCTCTCCGAGAAATCCGTCGTTATCAGAAGTCTACCGAGCTTTTGATCCGCAAGTTGCCCTTCCAGCGTTTAGTGAGGGAGATCGCTCAGGACTTCAAAACGGATCTCCGTTTCCAGAGCTCCGCCGTGATGGCTTTGCAAGAGGCTAGCGAAGCTTACTTGGTTGGTTTGTTCGAAGACACCAACTTGTGCGCCATTCACGCCAAGCGTGTCACCATCATGCCCAAGGATAT-TGGGACGATGAAGAACGGAGCCAGCTGCGAGACTTGGTGTGAATTGCAGGACACATTGAGCACTGATTTTTCGAACGCACATTGC-GGCCTCGGGTCCTGCCCGGGGCCACGTCTGCCTGAGGGTCGGAT-AAACGCTTGCAGAAGGAGG------CC-T-GTCCTCCTACGTGGTCG-CA-CC--GG-AAG-C-CAGTCTTTCGCCGACCTAAG-TTGCGAGAGT--CCGCGCCGGC-CGAGGAGCGTCCCGCGTAAGGACGTCCGAG-CACGGG-AGTGGCGA-------TTATCTCCCCGG-GCGCTCGGACCAGCGGT---GGATGCGAGA--GCCGGCGACTCCCCCCCTTTCCGAGACCCGCG-----AGGTCTCGGAAAAA----ATAAGT------------CTAACATGTCGACCTCAGATCAGGCGAGACGACCCGCTGAATTTAAGCATATCAATAAGCGGA--
>Kiekie_curvipes_01 Concatenation of 7 sequences
--------------------------------------------------TTT---ATAATAAATCTA-TTTATATTGGCGGCAATAAATCTTATTAAAGG-AACTTGTTT--ATTAATCGATAATTCACG-TTTAATTTTACTTTAATTA--------------------AAAG-TTTATATACCG-CCATTTT-AGAATTTATTTAAATA--AATAATTCTAAATAAAA--------------AATAATAAAATAGGTCAAGGTGTAATTTATATTTTAGAAT-A-AGTGAGTTACATTAAAAATTATTTAAGAAATGATTAATCATAATTAATCATGAAAAAGGATTTAAATGTAATATT-TT-AATAAAATTCTAATATGAATTAGATAATAATTGTGTACACATCGCC----------------------------------------------------------------------------------AGA--AATAATTGATAGTATAATCTGCTCAATGGA-TATAAATAAATAGCCGCAATACGTGCTAAGGTAGTATAATAATTTGTCTTTTAATTAAAGACC-A-AACGAAGGATTTAACATTTTAGTTTATATA-TATAATTTAATTATTAAAATTATTTTAA-CAATTAAAAAATTGTTTTAAAACAAAAAGACGACAAGACCCTA-TCGAAC-TTAAC-TTTAGTTTAACTGGGGTAGTTAATTAATTAAAACT-TTATTAT----AATTTTTCAATATA---AGATCTATT-AAAATTAATTTTAAGATC-AAGTTACCGTA-GGGATAACAGTGTAA-TAAAATTTTTAAGAACTTATTTTAATAACAGATTACAACCTCGATGTTGAATTAATAATCTAA-TTTACGCAATAGTTTAAAAAGA-AAGTCTGTTC--GACTTTTAAATAATT-ACATGATCTGAGT-----------------------------------------------------------------------------------------------------------------------------------------------------AAGA-TTAAGCCATGC-ATGTCTAAGTACATGCCGTATTAAGGCGAAACCGCGAATGGCTCATTAAATCAGTTATGGTT-CCTTGGATCGTACCTTA-CTACTTGGATAACTGTGGCAATTCTAGAGCTAATACATGCAGCAGAGCTCAGACCTTCGGGGACGAGCGCTTTTATTAGACCAAAACCAATCGGACTTCGTGTCCGTCTCTCGTGGTGACTCTGTATAACTTTGGGCTGATCGCACGGGCTCGTCCCGGCGACGTATCTTTCAAGTGTCTGCCTTATCAACTTTCGATGGTAGGTTACGCGCCTACCATGGTCGTAACGGGTAACGGGGAATCAGGGTTCGATTCCGGAGAGGGAGCCTGAGAAACGGCTACCACATCCAAGGAAGGCAGCAGGCGCGCAAATTACCCACTCCCAGAACGGGGAGGTAGTGACGAAAAATAACAATACGGGACTCTTTTGAGACCCCGTAATTGGAATGAGTACACTCTAAATCCTTTAACGAGGATCCATTGGAGGGCAAGTCTGGTGCCAGCAGCCGCGGTAATTCCAGCTCCAATAGCGTATATTAAAGTTGTTGCGGTTAAAAAGCTCGTAGTTGGATCTCAGTTCCAGACGGGTGGTC-CGCCTACCGGTGGTTACTGCCTGTTCTGAACAGCCAGCCGGTTTCTCTTGATGATCTTCACCGGTTGTCTTGGGTGACCGGCAAGTTTACTTTGAAAAAA-TTAGAGTGCTCAAAGCAGGCGTGACGCCTGAATAATGGTGCATGGAATAATGGAATAGGACCTCGGTTCTA-TTTTGTTGGTTTTCGGAACACGAGGTAATGATTAAGAGGGACAGACGGGGGCATTC-GTA-TGCGACGCTAGAGG-------------------------------------------------------------------------------------------------------------------------------------------------------------------------------------------------------------------------------------------------------------------------------------------------------------------------------------------------------------------------------------------------------------------------------------------------------------------------------------------------------------------------------------------------------------------------------------------------------------------------------------------------------------------------------------------------------------------------------------------------------------------------------------------------------------------------------------------------------------------------------------------CAGCCCAGCGCCGAATCCCCGACCTTCCAGGTCGGCGGGAAATGTGGCGTTTAGGAGTGAGCGTGCCGGGACCGGACTCTGCAGCAAGTCCCCCTGACCGGGGCCTACCCAGAGCGGGTGCGAGGCCCATAGCCGCTAGGTCCGTCTCGGATGCGATCTCCTGGGAGTCGGGTTGCTTGGGAGTGCAGCCCTAATCGGGTGGTAAACTCCACCTAAGGCTAAATACCGCCGTGAGACCGATAGCAAACAAGTACCGTGAGGGAAAGTTGCAAAGAACTTTGAAGAGAGAGTTCAAGAGTACGTGAAACTGCTCAGAGGTAAACGGGTGGGCCCTCGAAATCCTGTGGAGGGAGGATTCAGTCTGGAGTTGCGGTCGCGCTGGTCGAAAAACGAGGTAGGGCTTCCCGAGACCGGGGCCGTTCGACCGCGAG-TTTCCGTTCCGCCAGACGCATTTGTCTCCCTCTCGAAGGACGCCGCAGCCGGTCGGGCAGCGCAAGCGCGACGGCCTGAGGGGCGGACGAC-GGAAGGTGGCCGGTGGCGCGCCTCGTGCG-CGTCGCCGGTTGTTAGCCAGTCCGCCAGTGGCTCGTCGCTCGACCGAGGTATCACGAGGCCCTTCGGGGN-TCTCTCGCCTCCTCCTTGTTGAAGTCGGGACAGAACGTCGCAAGCGAAGGCCGCCGTCCCGCCGCACTCCCTCGGAGTGGGC----------------------------------------------------------------------------------------------------------------------------------------------------------------------GAGGTCGGCT-CCGCGTCGMCCGAGTTGGGATCCCGCGGAT----TCTTCCGCGGGCGCACCAACGACCCGT-CCTATGCGGCTCGCCGCTTGGGCGGAGTGTGAGCGTACACGTTGGGACCCGAAAGATGGTGAACT-ATG-CCCGGACAGGACGAGGCCAGAGGAAACTCTGGTGGAGGTCCGCAGCGGTTCTGACGTGCAAATCGATCGTCAGATCCGGGTCTAGGGGCGAAAGACTAATCGAACCATCTAGTAGCTGGTTCCCCTCC-GAAGTTTCCCTCAGGATAGCTGGCGCTCGTCTAG-ATCAGTCTCATCCGGTAAAGCGAATGATTAGAGGCCTTGGGGCCGAAACGACCT-CAACCTATTCTCAAACTTTAAAWGGGTG-A-GAAGTCCGCCTTGCTCGATCGAAGGCCGGACGCTNGGATGAGA-GTGCCCAGTGGGCC--ACTTTTGGTAAGCAG-AACTGG-CGCTGTGGGATGANCCAAACGCCGGGTTACGGCGCCCGATGCGAGACGCTCATGAGACCCCATGAAAGGTGTTGGTTGCTCCAGACAGCAGGACGGTGGCCATGGAAGTCGGAATCCGCTAAGGAGTGTGTAACAACTCACCTGCCGAAGCAACTAGCCCTGAAAATGGATGGCGCTCCAGCGTCGAG--CCCATACCCGGCCGCCGCGGCAGAGTTCCA-----CAATCTGGAAGCTTACGCCGCGGTGAGTAGGAGGGTCGCTGCGGGGAGCGTCGAAGGTGCCGGGCGTGAGCCCGCCTGGAGCCCCCGCAGGCGCAGATCTTGGTGGTAGTAGCAAATACTCAAGTGAGAACCTTGAGGACTGAAGGTGGAGAAGGGTTCCATGTGAACAGCAGTTGAACATGGGTCAGTCGGCCCTAAGGGATCGGAGAAATCCGTTCCGAAGCGGGACCTTAG-A--TTGCGAGAGTCCCGCTGCCGACCGAAAGGGAATGGGGTCAATATT-CCCCAACCC-GGACACGGAGATCGGGTCTT-CGGGCCC-AAGTGCGGCGACGCAA-CCGAACTCGGAGAAGTCGACGGAGGACCCGGGGAA-GAGTTGTC-TTTT-CTTTGTAAGGGTTCGTGTCCCTGGAATCGGCTCGTCCGGAGATAGGGACGCTGTTCCCGTAAAAGCACCGCGGCTCTTGCGGTGTCC-GGTCCGCCTCTGTC-GGCCCTTGCAAATCCGAGGGAGACGGTGTGATTTTCGTGCCGGACCGTACCC-------------------------------------------------------------------------------------------------------------------------------------------------------------------------------------------------------------------------------------------------------------------------------------------------------------------------------------------------------------------------------------------------------------------------------------------------------------------------------------------------------------------------------------------------------------------------------------------------------------------------------------------------------------------------------------------------------------------------------------------------------------------------------------------------------------------------------------------------------------------------------------------------------------------------------------------------------------------------------------------------------------------------------------------------------------------------------------------------------------------------------------------------------------------------------------------------------------------------------------------------------------------------------CCAAGCAGACGGCTCGTAAGAGTACCGGTGGAAAGGCCCCCAGGAAGCAGCTGGCCACGAAGGCCGCTCGTAAGAGTGCTCCCGCTACCGGCGGTGTTAAAAAACCCCATCGTTATAGGCCGGGAACAGTCGCTCTCCGAGAAATCCGTCGTTATCAGAAGTCTACCGAGCTTTTGATCCGCAAGTTGCCCTTCCAGCGTTTAGTGAGGGAGATCGCTCAGGACTTCAAAACGGATCTCCGTTTCCAGAGTTCCGCCGTCATGGCTTTGCAAGAGGCTAGCGAAGCGTACTTGGTTGGTTTGTTCGAAGACACGAACTTGTGCGCCATTCACGCCAAGCGTGTCACCATCATGC--------------------------CGGAGCCAGCTGCGAGACTTGGTGTGAATTGCAGGACACATTGAGCACTGATTTTTCGAACGCACATTGC-GGCCTCGGGTCCTACCCGGGGCCACGTCTGTCTGAGGGTCGGAT-AAACGCTTGCAGAAGGAGG------TC-T--TCCTCCTACGTGGTCG-CA-CC--GG-AAG-C-CAGTCTTTCGCCGACCTAAG-TTTTGAGAGT--GCACGCCGGC-CGAGGAGCGTCCCGCGTAAGGACGTCCGAG-TACGGG-AGTGGCGGAATGT--CTTGCCTCCCGG-TAGCTCGGGCCAGCGGT---AGATGCGAGA--GCCGGGGACTCCCCCCCGTTTCGAGANGCA----------CGATCTCGNAA----AAATTT------------CATACTTGTCGACCTCAGATCAGGCGAGACG----------------------------------
>Kiekie_curvipes_22 Concatenation of 7 sequences
-------------------------------------------------TTTT---ATAATAAATCTA-TTTATATTGGCGGCAATAAATCTTATTAAAGG-AACTTGTTT--ATTAATCGATAATTCACG-TTTAATTTCGCTTTAATTA--------------------AAAG-TTTATATACCG-CCATTTTTAGAATTTATTTAAATA--AATAATTCTAAATAAAA--------------AATAATAAAATAGGTCAAGGTGTAATTTATATTTTAGAAT-A-AATGAGTTACATTAAAAGTTATTTAAGAAATAATTAATCATAATTAATCATGAAAAAGGATTTAAATGTAATATT-TT-AATAAAATTCTAATATGAATTAGATAATAATTGTGTACA----------------------------------------------------------------------------------------------AATAATTAATAGTATAATCTGCTCAATGAG-TATTAATAAATAGCCGCAATACGTGCTAAGGTAGTATAATAATTTGTCTTTTAATTAAAGACC-A-AACGAAGGATTTAACATTTTAGTTTATATA-TATAATTTAATCATTAAAATTATTTTAA-TAATTAAAAAATTATTTTTAAACAAAAAGACGACAAGACCCTA-TCGAAC-TTAAC-TTTAGTTTAACTGGGGTAGTTAATTAATTAAAACT-TTATTAA----AATTTTTTAATATA---AGATCTATT-AAAATTAATTTTAAGATC-AAGTTACCGTA-GGGATAACAGTGTAA-TAAAATTTTTAAGAACTTATTTTAATAATAGATTACAACCTCGATGTTGAATTAATAATCTAA-TTTACGCAATAGTTTAAAAAGA-AAGTCTGTTTCGACTTTTTAAATAA-------------------------------------------------------------------------------------------------------------------------------------------------------------------------------------------------------------------------------CTCATTAAATCAGTTATGGTT-CCTTGGATCGTACCTTA-CTACTKGGATAACTGTGGCAATTCTAGAGCTAATACATGCAGCAGAGCTCAGACCTTCGGGGACGAGCGCTTTTATTAGACCAAAACCAATCGGACTTCGTGTCCGTCTCTCGTGGTGACTCTGTATAACTTTGGGCTGATCGCACGGGCTCGTCCCGGCGACGTATCTTTCAAGTGTCTGCCTTATCAACTTTCGATGGTAGGTTACGCGCCTACCATGGTCGTAACGGGTAACGGGGAATCAGGGTTCGATTCCGGAGAGGGAGCCTGAGAAACGGCTACCACATCCAAGGAAGGCAGCAGGCGCGCAAATTACCCACTCCCAGAACGGGGAGGTAGTGACGAAAAATAACAATACGGGACTCTTTTGAGACCCCGTAATTGGAATGAGTACACTCTAAATCCTTTAACGAGGATCCATTGGAGGGCAAGTCTGGTGCCAGCAGCCGCGGTAATTCCAGCTCCAATAGCGTATATTAAAGTTGTTGCGGTTAAAAAGCTCGTAGTTGGATCTCAGTTCCAGACGGGTGGTC-CGCCTACCGGTGGTTACTGCCTGTTCTGAACAGCCAGCCGGTTTCTCTTGATGATCTTCACCGGTTGTCTTGGGTGACCGGCAAGTTTACTTTGAAAAAA-TTAGAGTGCTCAAAGCAGGCGTGACGCCTGAATAATGGTGCATGGAATAATGGAATAGGACCTCGGTTCTA-TTTTGTTGGTTTTCGGAACACGAGGTAATGATTAAGAGGGACAGACGGGGGCATTC-GTA------------------------------------------------------------------------------------------------------------------------------------------------------------------------------------------------------------------------------------------------------------------------------------------------------------------------------------------------------------------------------------------------------------------------------------------------------------------------------------------------------------------------------------------------------------------------------------------------------------------------------------------------------------------------------------------------------------------------------------------------------------------------------------------------------------------------------------------------------------------------------------------------------------------------------------------------------------------------------------------------------------------------------------------------------------------------------------------------------------------------------------------------------------------------------------------------------------------------------------------------------------------------------------------------------------------------------------------------------------------------------------------------------------------------------------------------------------------------------------------------------------------------------------------------------------------------------------------------------------------------------------------------------------------------------------------------------------------------------------------------------------------------------------------------------------------------------------------------------------------------------------------------------------------------------------------------------------------------------------------------------------------------------------------------------------------------------------------------------------------------------------------------------------------------------------------------------------------------------------------------------------------------------------------------------------------------------------------------------------------------------------------------------------------------------------------------------------------------------------------------------------------------------------------------------------------------------------------------------------------------------------------------------------------------------------------------------------------------------------------------------------------------------------------------------------------------------------------------------------------------------------------------------------------------------------------------------------------------------------------------------------------------------------------------------------------------------------------------------------------------------------------------------------------ATTGGTACTTTATATTTAATGTTTGGAGCTTGATCTGCTATAGCAGGAGCAGCTATAAGAGTTTTAATTCGGATAGAATTAGGACATTCTGGTAGATTATTAGGAGATGATCATTTATATAATGTTATTGTAACTGCTCATGCTTTTGTAATGATTTTTTTTATGGTAATGCCTATTTTGATTGGGGGTTTTGGTAATTGATTAGTTCCATTAATATTAGGAGCTCCTGATATGTCTTTTCCTCGAATAAATAATTTGTCTTTTTGATTATTACCTCCTTCTTTATTTTTTTTATTTATGTCTTCTATGGTTGAAATAGGGGTTGGGGCAGGTTGAACTGTTTATCCTCCTTTAGCTTCTAGAATAGGTCATATAGGGAGATCTATAGATTTTGCTATTTTTTCTTTACATTTGGCTGGAGCTTCTTCTATTATAGGGGCTGTAAATTTTATTTCTACTATTATTAATATACGACTGTTTGGAATAAGAATAGAAAAAGTTCCATTGTTTGTTTGATCAGTTTTTATTACTGCAGTTCTATTGTTGTTGTCTTTGCCTGTTTTAGCAGGTGCTATTACTATATTATTGACTGATCGGAACTTTAATACTTCTTTTTTTGATCCTGCTGGTGGAGGGGATCCTGTA-----------------------------------------------------------------------------------------------------------------------------------------------------------------------------------------------------------------------------------------------------------------------------------------------------------------------------------------------------------------------------------------------------------------------------------------------------------------------------------------------------------------------------------------------------------------------------------------------------------------------------------------------------------------CCCCATCGTTATCGCCCSGGAACGGTAGCTCTCCGAGAAATCCGTCGTTATCAGAAGTCTWCCGAGCTTTTGATCCGCAAGTTGCCCTTCCAGCGTTTAGTGAGGGAGATCGCTCAGGACTTCAAAACGGATCTCCGTTTCCAGAGCTCNGCCG-------------------------------------------------------------------------------------------------------------------------------------------------------------------TGAGCACTGATTTTTCGAACGCACATTGC-GGCCTCGGGTCCTACCCGGGGCCACGTCTGTCTGAGGGTCGGAT-AAACGCTTGCAGAAGGAGG------TC-T--TCCTCCTACGTGGTCG-CA-CC--GG-AAG-C-CAGTCTTTCGCCGACCTAAG-TTTTGAGAGT--GCACGCCGGC-CGAGGAGCGTCCCGCGTAAGGACGTCCGAG-TACGGG-AGNGGCGGAATGT--CTTGCCTCCCGG-TAGCTCGGGCCAGCGGT---AGATGCGAGA--GCCGGGGACTCCCCCCCGTTTCGAGATC------------GCAATCTCGAA----AAATTT------------CATACTTGTCGACCTCAGATCAGGCGAGACGACCCGCCGAATTT---------------------
>Kiekie_montanensis_09 Concatenation of 7 sequences
-----------------------------------------------------------------CTA-TTTATATTGGCGGCAATAAATCTTGTTAAAGG-AACTTGTTT--ATTAATCGATAATTCACG-TTTAATTTTACTTTAATTA--------------------AAAG-TTTATATACCG-CCATTTTTAGATTTTATTTGAATA--AATAATTCTAAATAAAA--------------AATAATAAAATAGGTCAAGGTGTAATTTATATTTTAGAAT-A-AATGAGTTACATTAAAAATTATTTAAGAAATGATTAATTATAATTAATCATGAAAAAGGATTTAAGTGTAATATT-TT-AATAAAATTCTAATATGAATTAGATAATAATTGTGCACAC------------------------------------------------------------------------------CATTTCTATTAGA--AGTAATTAATAGTATAATCTGCTCAATGAT-TATTAATAAATAGCCGCAATACGTGCTAAGGTAGTATAATAATTTGTCTTTTAATTAAAGACC-A-AACGAAAGATTTAACATTTTAGTTTATATATATAATTTTAATTATTAAAATTATTTTAA-TAATTAAAAAATTATTTTAAAATAAAAAGACGACAAGACCCTA-TCGAAC-TTAAC-TTTAGTTTAACTGGGGTAGTTAATAAATTAAAACT-TTATTAAA---ATTTTTTAATATAA---AGATCTATT-AAAATTAATCTTAAGATT-AAGTTACCGTA-GGGATAACAGTGTAA-TAAGAATTTTAAGAACTAATTTTAATAATAGATTGCAACCTCGATGTTGAATTAATAATCTAATTTTACGCAATAGTTAAAAAAGA-AAGTCTGTTTCGACTTTTTAAATAATTTACAT---------------------------------------------------------------------------------------------------------------------------------------------------------TCTCAAAGA-TTAAGCCATGC-ATGTCTAAGTACATGCCGTATTAAGGCGAAACCGCGAATGGCTCATTAAATCAGTTATGGTT-CCTTGGATCGTACCTTA-CTACTTGGATAACTGTGGCAATTCTAGAGCTAATACATGCAGCAGAGCTCAGACCTTCGGGGACGAGCGCTTTTATTAGACCAAAACCAATCGGACTTCGTGTCCGTCTCTCGTGGTGACTCTGTATAACTTTGGGCTGATCGCACGGGCTCGTCCCGGCGACGTATCTTTCAAGTGTCTGCCTTATCAACTTTCGATGGTAGGTTACGCGCCTACCATGGTCGTAACGGGTAACGGGGAATCAGGGTTCGATTCCGGAGAGGGAGCCTGAGAAACGGCTACCACATCCAAGGAAGGCAGCAGGCGCGCAAATTACCCACTCCCAGAACGGGGAGGTAGTGACGAAAAATAACAATACGGGACTCTTTTGAGACCCCGTAATTGGAATGAGTACACTCTAAATCCTTTAACGAGGATCCATTGGAGGGCAAGTCTGGTGCCAGCAGCCGCGGTAATTCCAGCTCCAATAGCGTATATTAAAGTTGTTGCGGTTAAAAAGCTCGTAGTTGGATCTCAGTTCCAGACGGGTGGTC-CGCCTACCGGTGGTTACTGCCTGTTCTGAACAGCCAGCCGGTTTCTCTTGATGATCTTCACCGGTTGTCTTGGGTGACCGGCAAGTTTACTTTGAAAAAA-TTAGAGTGCTCAAAGCAGGCGTGACGCCTGAATAATGGTGCATGGAATAATGGAATAGGACCTCGGTTCTA-TTTTGTTGGTTTTCGGAACACGAGGTAATGATTAAG-----------------------------------------------------------------------------------------------------------------------------------------------------------------------------------------------------------------------------------------------------------------------------------------------------------------------------------------------------------------------------------------------------------------------------------------------------------------------------------------------------------------------------------------------------------------------------------------------------------------------------------------------------------------------------------------------------------------------------------------------------------------------------------------------------------------------------------------------------------------------------------------------------------------------------------------------------------------------------------------------------------------------------------------------------------------------------------------------------------------------------------------------------------------------------------------------------------------------------------------------------------------------------------------------------------------------------------------------------------------------------------------------------------------------------------------------------------------------------------------------------------------------------------------------------------------------------------------------------------------------------------------------------------------------------------------------------------------------------------------------------------------------------------------------------ATGGGTCTTGAATAGGCCCAGGGGCGCAATGAAAGC-AAAGGTCGGCTANCGCGTCGACCGAGTTGGGATCCCGCGGAT----CATTCCGCGGGCGCACCAACGACCCGT-CCTATGCGGCTCGCCGCTTGGGCGGAGTGTGAGCGTACACGTTGGGACCCGAAAGATGGTGAACT-ATG-CCCGGACAGGACGAGGCCAGAGGAAACTCTGGTGGAGGTCCGCAGCGGTTCTGACGTGCAAATCGATCGTCAGATTCGGGTCTAGGGGCGAAAGACTAATCGAACCATCTAGTAGCTGGTT-CCCTCC-GAAGTTTCCCTCAGGATAGCTGGCGCTCGTCTAG-ATCAGTCTCATCCGGTAAAGCGAATGATTAGAGGCCTTGGGGCCGAAACGACCT-CAACCTATTCTCAAACTTTAAATGGGTG-A-GAAGTCCGCCTTGCTCGATCGAAGGCCGGACGCTCGGATGAGA-GTGCCCAGTGGGCC--ACTTTTGGTAAGCAG-AACTGG-CGCTGTGGGATGAACCAAACGCCGGGTTACGGCGCCCGATGCGAGACGCTCATGAGACCCCATGAAAGGTGTTGGTTGCTCCAGACAGCAGGACGGTGGCCATGGAAGTCGGAATCCGCTAAGGAGTGTGTAACAACTCACCTGCCGAAGCAACTAGCCCTGAAAATGGATGGCGCTCCAGCGTCGAG--CCCATACCCGGCCGCCGCGGCAGAGTTCCAC-----AATCTGGAAGCTTACGCCGCGGTGAGTAGGAGGGTCGCTGCGGGGAGCGTCGAAGGTGCCGGGCGTGAGCCCGCCTGGAGCCCCCGCAGGCGCAGATCTTGGTGGTAGTAGCAAATACTCAAGTGAGAACCTTGAGGACTGAAGGTGGAGAAGGGTTCCATGTGAACAGCAGTTGAACATGGGTCAGTCGGCCCTAAGGGATCGGAGAAATCCGTTCCGAAGCGGGACCTTAG-A--TTGCGAGAGTCCCGCTGCCGACCGAAAGGGAATGGGGTCAATATTNCCCCAACCC-GGACACGGAGATCGGGTCTT-CGGGCCC-AAGTGCGGCGACGCAA-CCGAACTCGGAGAAGTCGACGGAGGACCCGGGGAA-GAGTTGTC-TTTT-CTTTGTAAGGGTTCGTGTCCCTGGAATCGGCTCGTCCGGAGATAGGGACGCTGTTCCCGTAAAAGCACCGCGGCTCTTGCGGTGTCC-GGTCCGCCTCTGTC-GGCCCTTGCAAATCCGAGGGAGACGGTGTGATTTTCGT---------------------------------------------------------------ATTGGTACTTTGTATTTAATATTTGGAGCTTGATCTGCTATAGCAGGAGCAGCTATAAGAGTTTTAATTCGTATGGAGTTAGGGCATTCTGGTAGATTATTAGGTGATGATCATTTGTATAATGTTATTGTAACTGCTCATGCTTTTGTAATAATTTTTTTTATAGTAATACCTATTTTAATTGGGGGTTTTGGTAATTGGTTAGTTCCTTTAATATTAGGAGCTCCTGATATATCTTTTCCTCGGATAAATAATTTATCCTTTTGATTATTACCTCCTTCTTTATTTTTTTTGTTTATGTCTTCTATGGTTGAAATAGGAGTTGGAGCGGGTTGAACTGTTTATCCTCCTTTAGCTTCTAGAATAGGTCATATGGGAAGATCTATAGATTTTGCTATTTTTTCTCTACATTTAGCCGGAGCTTCTTCTATTATAGGAGCAGTGAATTTTATTTCTACTATTATTAATATACGATTATTTGGAATAAGAATAGAGAAGGTTCCTTTGTTTGTTTGGTCGGTTTTTGTTACTGCAGTTTTATTATTGTTATCTTTACCTGTTTTAGCAGGTGCTATTACTATATTATTAACTGATCGAAATTTTAATACTTCTTTTTTTGATCCTGCTGGCGGGGGGGATCCTGTAT--------------------------------------------------------------------------------------------------------------------------------------------------------------------------------------------------------------------------------------------------------------------------------------------------------------------------------------------------------------------------------------------------------------------------------------------------------------------------------------------------------------------------------------------------------CCAAGCAGACGGCTCGTAAGAGTACCGGTGGAAAGGCCCCCAGGAAGCAGCTGGCCACGAAGGCCGCTCGTAAGAGCGCTCCTGCTACCGGCGGTGTTAAAAAGCCCCATCGTTATCGTCCGGGCACAGTAGCTCTCCGAGAAATCCGTCGTTATCAGAAGTCTACCGAGCTTTTGATCCGCAAGTTGCCCTTCCAGCGTTTAGTGAGGGAGATCGCTCAGGACTTCAAAACGGATCTCCGTTTCCAGAGCTCCGCCGTGATGGCTTTGCAAGAGGCTAGCGAAGCGTACTTGGTTGGTTTGTTCGAAGACACCAACTTGTGCGCCATTCACGCCAAGCGTGTCACCATCATGC----------------CGATGAAGAACGGAGCCAGCTGCGAGACTTGGTGTGAATTGCAGGACACATTGAGCACTGATTTTTCGAACGCACATTGC-GGCCTCGGGTCCTACCCGGGGCCACGTCTGTCTGAGGGTCGGAT-AAACGCTTGCATAAGGAGG------TC-T--TCCTCCTACGTGGTCG-CA-CC--GG-AAG-C-CAGTCTTTCGCCGACCTAAG-TTTTGAGAGT--GCACGCCGGC-CGAGGAGCGTCCCGCGTAAGGACGTCCGAG-TACGGG-AGTGGCGATATGT--CTTGCCTCCCGG-TAGCTCGGGCCAGCGGT---AGATGCGAGA--GCCGGGGACTCCCCCCTTTTTCGAGTCA------------ATCTCGAAAAA----AAATCT------------CATACTTGTCGACCTCAGATCAGGCGAGACGACCCGCCGAATTTAAGGGTATCAATAAGCGGAGA
>Kiekie_montanensis_11 Concatenation of 7 sequences
----------------------------------------------------------AATAAATCTA-TTTATATTGGCGGCAATAAATCTTATTAAAGG-AACTTGTTT--ATTAATCGATAATTCACG-TTTAATTTTACTTTAATTA--------------------AAAG-TTTATATACCG-CCATTTTTAGACTTTATTTGAATA--AATAATTCTAAATAAAA--------------AATAATAAAATAGGTCAAGGTGTAATTTATATTTTAGAAT-A-AATGAGTTACATTAAAAATTATTTAAGAAATGATTAATTATAATTAATCATGAAAAAGGATTTGAATGTAATATT-TT-AATAAAATTCTAATATGAATTAGATAATAATTGTGCACAC----------------------------------------------------------------------------------------------------------------------------TATTAATAAATAGCCGCAATACGTGCTAAGGTAGTATAATAATTTGTTTTTTAATTAAAGACC-A-AACGAAAGATTTAACATTTTAGTTTATATATGTAATTTAAATTATTAAAATTATTTTAA-TAATTAAAAAATTATTTTAAAATAAAAAGACGACAAGACCCTA-TCGAAC-TTAAC-TTTAGTTTAACTGGGGTAGTTAATAAATTAAAACT-TTATTAAA---ATTTTTTAATATAA---AGATCTATT-AAAATTAATTTTAAGATC-AAGTTACCGTANGGGATAACAGTGTAA-TAAGAATTTTAAGAACTAATTTTAATAATAGATTGCAACCTCGATGTTGAATTAATAATCTAA-TTTACGCAATAGTTAAAAAAGA-AAGTCTGTTC--GACTTTTAAATAATT-ACATGATCTGA---------------------------------------------------------------------------------------------------------------------------------------------GCTTGTCTCAAAGA-TTAAGCCATGC-ATGTCTAAGTACATGCCGTATTAAGGCGAAACCGCGAATGGCTCATTAAATCAGTTATGGTT-CCTTGGATCGTACCTTA-CTACTTGGATAACTGTGGCAATTCTAGAGCTAATACATGCAGCAGAGCTCAGACCTTCGGGGACGAGCGCTTTTATTAGACCAAAACCAATCGGACTTCGTGTCCGTCTCTCGTGGTGACTCTGTATAACTTTGGGCTGATCGCACGGGCCCGTCCCGGCGACGTATCTTTCAAGTGTCTGCCTTATCAACTTTCGATGGTAGGTTACGCGCCTACCATGGTCGTAACGGGTAACGGGGAATCAGGGTTCGATTCCGGAGAGGGAGCCTGAGAAACGGCTACCACATCCAAGGAAGGCAGCAGGCGCGCAAATTACCCACTCCCAGAACGGGGAGGTAGTGACGAAAAATAACAATACGGGACTCTTTTGAGACCCCGTAATTGGAATGAGTACACTCTAAATCCTTTAACGAGGATCCATTGGAGGGCAAGTCTGGTGCCAGCAGCCGCGGTAATTCCAGCTCCAATAGCGTATATTAAAGTTGTTGCGGTTAAAAAGCTCGTAGTTGGATCTCAGTTCCAGACGGGTGGTC-CGCCTACCGGTGGTTACTGCCTGTTCTGAACAGCCAGCCGGTTTCTCTTGATGATCTTCACCGGTTGTCTTGGGTGACCGGCAAGTTTACTTTGAAAAAA-TTAGAGTGCTCAAAGCAGGCGTGACGCCTGAATAATGGTGCATGGAATAATGGAATAGGACCTCGGTTCTA-TTTTGTTGGTTTTCGGAACACGAGGTAATGATTAAGAGG------------------------------------------------------------------------------------------------------------------------------------------------------------------------------------------------------------------------------------------------------------------------------------------------------------------------------------------------------------------------------------------------------------------------------------------------------------------------------------------------------------------------------------------------------------------------------------------------------------------------------------------------------------------------------------------------------------------------------------------------------------------------------------------------------------------------------------------------------------------------------------------------------------------------------------------------------------------------------------------------------------------------------------------------------------------------------------------------------------------------------------------------------------------------------------------------------------------------------------------------------------------------------------------------------------------------------------------------------------------------------------------------------------------------------------------------------------------------------------------------------------------------------------------------------------------------------------------------------------------------------------------------------------------------------------------------------------------------------------------------------------------------------------------------------------------------------------------------------------------------------------------------------------------------------------------------------------------------------------------------------------------------------------------------------------------------------------------------------------------------------------------------------------------------------------------------------------------------------------------------------------------------------------------------------------------------------------------------------------------------------------------------------------------------------------------------------------------------------------------------------------------------------------------------------------------------------------------------------------------------------------------------------------------------------------------------------------------------------------------------------------------------------------------------------------------------------------------------------------------------------------------------------------------------------------------------------------------------------------------------------------------------------------------------------------------------------------------------------------------------------------------------------------------------------------GATATTGGTACTTTGTATTTAATATTTGGAGCTTGATCTGCTATAGCAGGAGCAGCTATAAGAGTTTTGATTCGTATGGAGTTAGGACATTCTGGTAGATTATTAGGTGATGATCATTTGTATAATGTTATTGTAACTGCTCATGCTTTTGTAATAATTTTTTTTATAGTAATACCTATTTTAATCGGGGGTTTTGGTAATTGATTGGTTCCGTTAATGTTAGGAGCTCCTGATATATCTTTTCCTCGGATAAATAATTTATCTTTTTGATTATTACCTCCTTCTTTATTTTTTTTGTTTATGTCTTCTATGGTTGAAATAGGAGTTGGAGCGGGTTGAACTGTTTATCCTCCTTTGGCTTCTAGAATAGGTCATATAGGAAGATCTATAGATTTTGCTATTTTTTCCTTGCATTTAGCTGGGGCTTCTTCTATTATAGGGGCAGTGAATTTTATTTCTACTATTATTAATATACGATTATTTGGAATGAGAATAGAGAAGGTTCCTTTGTTTGTTTGATCGGTTTTTATTACTGCAGTTTTATTATTGTTATCTTTACCTGTTTTAGCGGGTGCTATTACTATATTATTAACTGATCGAAATTTTAATACTTCTTTTTTTGATCCTGCTGGTGGGGGGGATCCTGTATTA------------------------------------------------------------------------------------------------------------------------------------------------------------------------------------------------------------------------------------------------------------------------------------------------------------------------------------------------------------------------------------------------------------------------------------------------------------------------------------------------------------------------------------------------------------------------------------------------------------------------------------------------------------------------------------------------------------------------------------------------------------------------------------------------------------------------------------------------------------------------------------------------------------------------------------------------------------------------------------------TTGAGCACTGATTTTTCGAACGCACATTGCGGGCCTCGGGTCCTACCCGGGGCCACGTCTGTCTGAGGGTCGGAT-AAACGCTTGCAGAAGGAGG------TC-T--TCCTCCTACGTGGTCG-CA-CC--GG-AAG-C-CAGTCTTTCGCCGACCTAAG-TTTTGAGAGT--GCACGCCGGC-CGAGGAGCGTCCCGCGTAAGGACGTCCGAG-TACGGG-AGNGGCGATATGT--CTTGCCTCCCGG-TAGCTCGGGCCAGCGGT---AGA---------------------------------------------------------------------------------------------------------------------------------------------------
>Kiekie_verbena_20 Concatenation of 7 sequences
-----------------------------------------------------------------CTA-TTTATCTTGGCGGCAATAAACCTTATTAAAGG-AACTTGTTT--AATAATCGATAATTCACG-TTTAATTTTACTTTAATTA--------------------AAAA-TTTATATATCG-CCATTTT-TGAATTTATTTATTTA--AATAATTCTAAATAATT--------------AATAATAAAATAGGTCAAGGTGTAATTTATATTTTAGAAT-A-AATGAGTTACATTAAAAGTTATTTAAGAACTAATTAATAACAATTAATTATGAAAAGGGATTTATATGTAATATT-TTAAATAAAAATTAAATATGAATTAGATAATAATTGTGCAC----------------------------------------------------------------------------------TTTCTATTAGA--TATAATTAATAGTATAATCTGCTCAATGAA-TATTAATAAATAGTCGCAATACGTGCTAAGGTAGTGTAATAACTTGTCTTTTAATTAAAGACC-A-AATGAAAGATTTAACATTTTAACAAATAT--AATATTTAATTTATTGAAATTATTTTAATTTTTAAAAAAATAATTTTTAAATAAAAAGACGACAAGACCCTA-TCGAAC-TTAAC-TTTAGTTTAACTGGGGTAGTTAGTTAATTAAAACT-TAAAAAAT--AATTTTTATCAATAA---AGACCTATT-AAAATTAATTTTAAGATCNAAGTTACCGTA-GGGATAACAGTGTAA-TTAAATTTTTAAGAACTTATTTTAATAGTAGATTACAACCTCGATGTTGAATTAATAATCTAA-TTTACGTAATAGTAAAGAAAGA-AAGTCTGTTC--GACTTTTAAATAATT-ACATGATCTGA-----------------------------------------------------------------------------------------------------------------------------------------------------------------------------------------------------------------------------------------------------------------------------------------------------------------------------------------------------------------------------------------------------------------------------------------------------------------------------------------------------------------------------------------------------------------------------------------------------------------------------------------------------------------------------------------------------------------------------------------------------------------------------------------------------------------------------------------------------------------------------------------------------------------------------------------------------------------------------------------------------------------------------------------------------------------------------------------------------------------------------------------------------------------------------------------------------------------------------------------------------------------------------------------------------------------------------------------------------------------------------------------------------------------------------------------------------------------------------------------------------------------------------------------------------------------------------------------------------------------------------------------------------------------------------------------------------------------------------------------------------------------------------------------------------------------------------------------------------------------------------------------------------------------------------------------------------------------------------------------------------------------------------------------------------------------------------------------------------------------------------------------------------------------------------------------------------------------------------------------------------------------------------------------------------------------------------------------------------------------------------------------------------------------------------------------------------------------------------------------------------------------------------------------------------------------------------------------------------------------------------------------------------------------------------------------------------------------------------------------------------------------------------------------------------CGGACCAAGGAGTCTAACATGTGCGCGAGTCAATGGGTCTTGAACAGGCCCAGGGGCGCAATGAAAGC-AAAGGTCGGCT-CCGCGTCGACCGAGTTGGGATCCCGCGGGGTT--CTTCCCGCGGGCGCACCAACGACCCGT-CCTATGCGGCTCGCCGCTTGGGCGGAGTGTGAGCGTACACGTTGGGACCCGAAAGATGGTGAACT-ATG-CCCGGACAGGATGAGGCCAGAGGAAACTCTGGTGGAGGTCCGCAGCGGTTCTGACGTGCAAATCGATCGTCAGATCCGGGTCTAGGGGCGAAAGACTAATCGAACCATCTAGTAGCTGGTT-CCCTCC-GAAGTTTCCCTCAGGATAGCTGGCGCTCGTCTAG-ATCAGTCTCATCCGGTAAAGCGAATGATTAGAGGCCTTGGGGCCGAAACGACCT-CAACCTATTCTCAAACTTTAAATGGGTG-A-GAAGTCCGCCTTGCTCGATCGAAGGCCGGACGCTCGGATGAGA-GTGCCCAGTGGGCC--ACTTTTGGTAAGCAG-AACTGG-CGCTGTGGGATGAACCAAACGCCGGGTTACGGCGCCCGATGCGAGACGCTCATGAGACCCCATGAAAGGTGTTGGTTGCTCCAGACAGCAGGACGGTGGCCATGGAAGTCGGAATCCGCTAAGGAGTGTGTAACAACTCACCTGCCGAAGCAACTAGCCCTGAAAATGGATGGCGCTCCAGCGTCGAG--CCCATACCCGGCCGCCGCGGCAGAGTTCCTT-----CACTCGGAAACTTACGCTGCGGTGAGTAGGAGGGTCGCTGCGGGGAGCGTCGAAGGTGCCGGGCGTGAGCCCGCCTGGAGCCCCCGCAGGCGCAGATCTTGGTGGTAGTAGCAAATACTCAAGTGAGAACCTTGAGGACTGAAGGTGGAGAAGGGTTCCATGTGAACAGCAGTTGAACATGGGTCAGTCGGCCCTAAGGGATCGGAGAAATCCGTTCCGAAGCGGGACCTTAG-A--TTGCGAGAGTCCCGCTGCCGACCGAAAGGGAATGGGGTCAATATT-CCCCAACCC-GGACACGGAGATCGGGTCTT-CGGGCCC-AAGTGCGGCGACGCAA-CCGAACTCGGAGAAGTCGACGGAGGACCCGGGGAA-GAGTTGTC-TTTT-CTTTGTAAGGGTTCGTGTCCCTGGAATCGGCTCGTCCGGAGATAGGGACGCTGTTCCCGTAAAAGCACCGCGGCTCTTGCGGTGTCC-GGTCCGCCTCTGTC-GGCCCTTGCAAATCCGAGGGAGACGGTGTGATTTTCGTGCCGGA---------------------------------------------------------ATTGGTACTTTGTATTTAATGTTTGGAGCTTGATCTGCTATAGCAGGAACGGCTATAAGAGTTTTGATTCGTATGGAGTTAGGACATTCAGGTAGATTGTTGGGAGATGATCATTTATATAATGTTATTGTAACTGCTCATGCTTTTGTAATAATTTTTTTTATAGTTATACCAATTCTAATTGGAGGTTTTGGAAATTGATTGGTTCCTTTAATGTTAGGGGCTCCTGATATATCATTTCCTCGAATAAATAATTTATCTTTTTGATTATTACCTCCTTCTTTATTTTTTTTGTTTATATCTTCTATGGTTGAAATAGGAGTGGGAGCTGGTTGAACTGTTTATCCACCTTTAGCTTCTAGAATAGGTCATATAGGAAGATCTATGGATTTTGCTATTTTTTCGTTACATTTGGCTGGGGCTTCTTCTATTATAGGAGCGGTTAATTTCATTTCTACTATTATTAATATACGGTTGTATGGAATGAGAATGGAAAGGGTTCCTTTATTTGTATGGTCGGTTTTTATTACTGCGGTTTTATTGTTGTTGTCTTTACCTGTCTTAGCGGGTGCTATTACTATATTGTTAACTGATCGTAATTTCAATACTTCTTTTTT--------------------------------------------------------------------------------------------------------------------------------------------------------------------------------------------------------------------------------------------------------------------------------------------------------------------------------------------------------------------------------------------------------------------------------------------------------------------------------------------------------------------------------------------------------------------------------------CAAGCAGACGGCTCGTAAGAGTACCGGAGGGAAGGCCCCCAGGAAGCAGCTGGCCACGAAGGCCGCTCGTAAGAGCGCTCCCGCTACCGGCGGTGTTAAAAAACCCCATCGTTATCGACCTGGGACAGTAGCTCTCCGAGAAATCCGTCGTTATCAGAAGTCTACCGAGCTTTTGATCCGCAAGTTGCCCTTCCAGCGTTTAGTGAGGGAAATCGCTCAGGACTTCAAAACGGATCTCCGTTTCCAGAGCTCCGCCGTGATGGCTTTGCAAGAGGCTAGCGAAGCGTACTTGGTTGGTTTGTTCGAAGACACCAACTTGTGCGCCATTCACGCCAAGCGTGTCACCATCATGC-----------TGGGACGATGAAGAACGGAGCCAGCTGCGAGACTTGGTGTGAATTGCAGGACACATTGAGCACTGATTTTTCGAACGCACATTGC-GGCCTCGGGTCCTACCCGGGGCCACGTCTGTCTGAGGGTCGGAT-AAACGCTTGCAGAAGGAGG------TCTT--TCCTCCTACGTGGTCG-CA-CC--GG-AAG-C-CAGTCTTTCGCCGACCTAAG-TTTTGAGAGT--GCACGCCGGC-CGAGGAGCGTCCCGCGTAAGGACGTCCGAG-TACGGG-AGTGGCGAAATGG--CTTGCCTCCCGG-TAGCTCGGGCCAGCGGT---AGATGCGAGA--GCCGGGGACTCCCCCCCTTTCGAGGACCCG-------AAAGGTCTCGAAAA------ATCT------------CATACTTGTCGACCTCAGAT---------------------------------------------
>Kiekie_verbena_24 Concatenation of 7 sequences
----------------------------------------------------------TGTAAACCTA-TTTATCTTGGCGGCAATAAACCTTATTAAAGG-AACTTGTTT--AATAATCGATAGTCCACG-TTTAATTTTACTTTAATTA--------------------AAAA-TTTATATACCG-CCGTTTT-TGAATTTATTTATTTA--AATAATTCTAAATAATT--------------AATAATAAAATAGGTCAAGGTGTAATTTATATTTCAGAAT-A-AATGAGTTACATTAAAAGTTATTTAAAGATTAATTAATCATAATTAATTATGAAAAAGGATTTATATGTAATATT-TT-AATAAAAATTAAATATGAATTAGATAATAATTGTGTACAC------------------------------------------------------------------------------------------------------------------------------------------------------------------------------TTAATTAAAGACC-A-AATGAAAGATTCAACATTTTAATAAATAT--AATATTTAATTTATTGAAATTATTCTAA-TTTTAAAAAAATAATTTTAAAAAAAAAAGACGACAAGACCCTA-TCGAAC-TTAAC-TTTAGTTTAACTGGGGTAGTTAGTTAATTAAAACT-TAAAAAAT--AATTTTTATCAATAA---AGACCTAATAAAAATTAATTTTAAGATC-AAGTTACCGTA-GGGATAACAGTGTAA-TTAAATTTTTAAGAACTTATTTTAATAATAGATTGCAACCTCGATGTTGAATTAATAATCTAA-TTTACGTAATAGTAAAGAAAGA-AAGTCTGTTC--GACTTGTAAATAATT------------------------------------------------------------------------------------------------------------------------------------------------------------TGTCTCAAAGA-TTAAGCCATGC-ATGTCTAAGTACATGCCGTATTAAGGCGAAACCGCGAATGGCTCATTAAATCAGTTATGGTT-CCTTGGATCGTACCTTA-CTACTTGGATAACTGTGGCAATTCTAGAGCTAATACATGCAGCAGAGCTCAGACCTTCGGGGACGAGCGCTTTTATTAGACCAAAACCAATCGGACTTCGTGTCCGTCTCTCGTGGTGACTCTGTATAACTTTGGGCTGATCGCACGGGCCCGTCCCGGCGACGTATCTTTCAAGTGTCTGCCTTATCAACTTTCGATGGTAGGTTACGCGCCTACCATGGTCGTAACGGGTAACGGGGAATCAGGGTTCGATTCCGGAGAGGGAGCCTGAGAAACGGCTACCACATCCAAGGAAGGCAGCAGGCGCGCAAATTACCCACTCCCAGAACGGGGAGGTAGTGACGAAAAATAACAATACGGGACTCTTTTGAGACCCCGTAATTGGAATGAGTACACTCTAAATCCTTTAACGAGGATCCATTGGAGGGCAAGTCTGGTGCCAGCAGCCGCGGTAATTCCAGCTCCAATAGCGTATATTAAAGTTGTTG-----------------------------------------------------------------------------------------------------------------------------------------------------------------------------------------------------------------------------------------------------------------------------------------------------------------------------------------------------------------------------------------------------------------------------------------------------------------------------------------------------------------------------------------------------------------------------------------------------------------------------------------------------------------------------------------------------------------------------------------------------------------------------------------------------------------------------------------------------------------------------------------------------------------------------------------------------------------------------------------------------------------------------------------------------------------------------------------------------------------------------------------------------------------------------------------------------------------------------------------------------------------------------------------------------------------------------------------------------------------------------------------------------------------------------------------------------------------------------------------------------------------------------------------------------------------------------------------------------------------------------------------------------------------------------------------------------------------------------------------------------------------------------------------------------------------------------------------------------------------------------------------------------------------------------------------------------------------------------------------------------------------------------------------------------------------------------GAACAGGCCCAGGGGCGCAAAGAAAGC-AAAGGTCGGCT-CCGCGTCGACCGAGTTGGGATCCCGCGGAG----CAATCCGCGGGCGCACCAACGACCCGT-CCTACGCGGCTCGCCGCTTGGGCGGAGTGTGAGCGTACACGTTGGGACCCGAAAGATGGTGAACT-ATG-CCCGGACAGGACGAGGCCAGAGGAAACTCTGGTGGAGGTCCGCAGCGGTTCTGACGTGCAAATCGATCGTCAGATTCGGGTCTAGGGGCGAAAGACTAATCGAACTATCTAGTAGCTGGTT-CCCTCC-GAAGTTTCCCTCAGGATAGCTGGCGCTCGTCTAG-ATCAGTCTCATCCGGTAAAGCGAATGATTAGAGGCCTTGGGGCCGAAACGACCTNCAACCTATTCTCAAACTTTAAATGGGTG-A-GAAGTCCGCCTTGCTCGATCGAAGGCCGGACGCTCGGATGAGA-GTGCCCAGTGGGCC--ACTTTTGGTAAGCAG-AACTGG-CGCTGTGGGATGAACCAAACGCCGGGTTACGGCGCCCGATGCGAGACGCTCATGAGACCCCATGAAAGGTGTTGGTTGCTCCAGACAGCAGGACGGTGGCCATGGAAGTCGGAATCCGCTAAGGAGTGTGTAACAACTCACCTGCCGAAGCAACTAGCCCTGAAAATGGATGGCGCTCCAGCGTCGAG--CCCATACCCGGCCGCCGCGGCAGAGTTCCTT-----CACTCGGAAACTTACGCCGCGGTGAGTAGGAGGGTCGCTGCGGGGAGCGTCGAAGGTGCCGGGCGTGAGCCCGCCTGGAGCCCCCGCAGGCGCAGATCTTGGTGGTAGTAGCAAATACTCAAGTGAGAACCTTGAGGACTGAAGGTGGAGAAGGGTTCCATGTGAACAGCAGTTGAACATGGGTCAGTCGGCCCTAAGGGATCGGAGAAATCCGTTCCGAAGCGGGACCTTAG-A--TTGCGAGAGTCCCGCTGCCGACCGAAAGGGAATGGGGTCAATATT-CCCCAACCC-GGACACGGAGATCGGGTCTT-CGGGCCC-AAGTGCGGCGACGCAA-CCGAACTCGGAGAAGTCGACGGAGGACCCGGGGAA-GAGTTGTC-TTTT-CTTTGTAAGGGTTCGTGTCCCTGGAATCGGCTCGTCCGGAGATAGGGACGCTGTTCCCGTAAAAGCACCGCGGCTCTTGCGGTGTCC-GGTCCGCCTCTGTC-GGCCCTTGCAAATCCGAGGGAGACGGTGTGATTTTCGTGCCGGACCGTACCCATATCCGCAGCAG-------------------------------------------CTTTGTATTTGATGTTTGGGGCTTGATCTGCTATAGCGGGAACAGCTATAAGAGTTTTAATTCGTATAGAGCTAGGACATTCAGGTAGATTGTTAGGAGATGATCATTTATATAATGTTATTGTAACTGCTCATGCTTTTGTAATGATTTTTTTTATAGTCATACCTATTTTGATTGGGGGTTTTGGAAATTGATTAGTTCCTTTAATATTAGGGGCTCCTGATATATCATTTCCTCGGATAAATAATTTATCTTTTTGATTATTACCTCCTTCTTTATTTTTTTTGTTTATGTCTTCTATGGTTGAAATAGGGGTAGGGGCTGGTTGAACTGTTTACCCACCTCTGGCTTCTAGAATAGGTCATATAGGAAGATCTATGGATTTTGCTATTTTTTCATTACATTTGGCTGGGGCTTCTTCTATTATAGGAGCGGTTAATTTTATTTCTACTATTATTAATATACGGTTATATGGGATGAGAATGGAGAAAGCTCCTTTGTTTGTATGGTCAGTTTTTATTACTGCGGTTTTATTATTGTTGTCTTTACCTGTTTTAGCAGGTGCTATTACTATATTGTTGACTGATCGAAATTTTAATACTTCTTTTTTTGACCCTGCTGGAGGGGGGGATCCTGTTTTATTTCAACATTTGTTTTGATTCTTTGGACATCC-----------------------------------------------------------------------------------------------------------------------------------------------------------------------------------------------------------------------------------------------------------------------------------------------------------------------------------------------------------------------------------------------------------------------------------------------------------------------------------------------------------------------CAAGCAGACGGCTCGTAAGAGTACCGGAGGGAAGGCCCCCAGGAAGCAGCTGGCCACGAAGGCCGCTCGTAAGAGCGCTCCCGCTACCGGCGGTGTTAAAAAACCCCATCGTTATAGGCCGGGTACAGTCGCTCTCCGAGAAATCCGTCGTTATCAGAAGTCTACCGAGCTTTTGATCCGCAAGTTGCCCTTCCAGCGTTTAGTGAGGGAAATCGCTCAGGACTTCAAAACGGATCTCCGTTTCCAGAGCTCCGCCGTGATGGCTTTGCAAGAGGCTAGCGAAGCGTACTTGGTTGGTTTGTTCGAAGACACCAACTTGTGCGCCATTCACGCCAAGCGTGTCACCATCATGC---------------ACGATGGAGAACGGAGCCAGCTGCGAGACTTGGTGTGAATTGCAGGACACATTGAGCACTGATTTTTCGAACGCACATTGC-GGCCTCGGGTCCTACCCGGGGCCACGTCTGTCTGAGGGTCGGAT-AAACGCTTGCAGAAGGAGG------TCTT--TCCTCCTACGTGGTCG-CA-CC--GG-AAG-C-CAGTCTTTCGCCGACCTAAG-TTTTGAGAGT--GCACGCCGGC-CGAGGAGCGTCCCGCGTAAGGACGTCCGAG-TACGGG-AGTGGCGAAATGG--CTTGCCTCCCGG-TAGCTCGGGCCAGCGGT---AGATGCGAGA--GCCGGGGACTC-CCCCCTTTCGAGTACCCG-------AAAGGTCTCGAAAA------ATCT------------CATATTTGTCGACCTCAGATCAGGCGAGACGACCCGCCGAATTTAAGCATATCAATAAGCGGAG-
>Kiekie_sarapiqui_34 Concatenation of 7 sequences
TAGGGATTAGATACCCTA---TTATTCTATTAAATTAAGGTAATAACAAGTTT---TAGAAAAACCTA-TTTATTTTGGCGGCAATAAATCTTATTAAAGG-AACTTGTTT--AATAATCGATAGTTCACG-TTTACTTTCACTTTAATTA--------------------AAAA-TTTATATATCG-CCATTT--AGAATTAATTTTAAAA--AATAACTCTTAATAATACT------------AATAAAAAATTAGGTCAAAATGTAATTTATATTTTAGTAT-A-AGTGAGTTACATTAAAAAACATTTAAGGAATAATTAATTAAAATTAAATATAAAATAGGATTTAAATGTAATATT-TT-AATAAAAATTCAATATGAATTAGATATCA-------------------------------------------------------------------------------------AAAACATTTCTATTAGG--TATAATTAATAGTACAATCTGCTCAATG-----TAAATTAATAGCCGCTATAAGTGCTAAGGTAGTGTAATAACTTGTCTTTTAATTGAAGACC-A-AATGAAAGATTTAACATTTTAATTCATTTA-ATCAAATAAAATATTAAAATTATTTTAG-TTTTAAAAAAATAATTATAAAAAAAAAAGACGATAAGACCCTA-TTGAAC-TTAAC-TTAAGTTAAACTGGGGTAGTTAGTTAATTATAAAT-TTAACAAT---ATTTATTTAAAATA---TGACCTAAT-AAAATTAATTTTAAAATT-AAGTTACCATA-GGGATAACAGTGTAA-TTAATTTTATAAGATCTAATTTTAAAAATAGATTACAACCTCGATGTTGAATTAATAATCTAA-TTTACGCAATAGTAAATAAAGA-AAGTCTGTTC--GACTTTTAAATAATT-ACATGATCTGAGTCAAA-------------------------------------------------------------------------------------------------------------------------------AGTCATATGCTTGTCTCAAAGA-TTAAGCCATGC-ATGTCTAAGTACATGCCGTATTAAGGCGAAACCGCGAATGGCTCATTAAATCAGTTATGGTT-CCTTGGATCGTACCTCA-CTACTTGGATAACTGTGGCAATTCTAGAGCTAATACATGCAGCAGAGCTCAGACCTTCGGGGACGAGCGCTTTTATTAGACCAAAACCAATCGGACTTCGTGTCCGTCTCTCGTGGTGACTCTGTATAACTTTGGGCTGATCGCACGGGCCCGTCCCGGCGACGTATCTTTCAAGTGTCTGCCTTATCAACTTTCGATGGTAGGTTACGCGCCTACCATGGTCGTAACGGGTAACGGGGAATCAGGGTTCGATTCCGGAGAGGGAGCCTGAGAAACGGCTACCACATCCAAGGAAGGCAGCAGGCGCGCAAATTACCCACTCCCAGAACGGGGAGGTAGTGACGAAAAATAACAATACGGGACTCTTTTGAGACCCCGTAATTGGAATGAGCACACTCTAAATCCTTTAACGAGGATCCATTGGAGGGCAAGTCTGGTGCCAGCAGCCGCGGTAATTCCAGCTCCAATAGCGTATATTAAAGTTGTTGCGGTTAAAAAGCTCGTAGTTGGATCTCAGTTCCAGACGGGTGGTC-CGCCTACCGGTGGTTACTGCCTGTTCTGAACAGCCAGCCGGTTTCTCTTGATGATCTTCACCGGTTGTCTT----------------------------------------------------------------------------------------------------------------------------------------------------------------------------------------------------------------------------------------------------------------------------------------------------------------------------------------------------------------------------------------------------------------------------------------------------------------------------------------------------------------------------------------------------------------------------------------------------------------------------------------------------------------------------------------------------------------------------------------------------------------------------------------------------------------------------------------------------------------------------------------------------------------------------------------------------------------------------------------------------------------------------------------------------------------------------------------------------------------------------------------------------------------------------------------------------------------------------------------------------------------------------------------------------------------------------------------------------------------------------------------------------------------------------------------------------------------------------------------------------------------------------------------------------------------------------------------------------------------------------------------------TTA-----------------------------------------------------------------------------------------------------------------------------------------------------------------------------------------------------------------------------------------CCCTTGACCCGTTCTGAAGCACGGACCAAGGAGTCTAACATGTGCGCGAGTCAATGGGTCTTGAACAGGCCCAGGGGCGCAATGAAAGC-AAAGGTCGGCT-CCGCGTCGACCGTGTTGGGATCCCGCGGAG----TGATCCGCGGGCGCACCAACCACCCGT-CCTATGCGGCTCGCCGCTTGGGCGGAGTGTGAGCGCACACGTTGGGACCCGAAAGATGGTGAACT-ATG-CCCGGACAGGACGAGGCCAGAGGAAACTCTGGTGGAGGTCCGCAGCGGTTCTGACGTGCAAATCGATCGTCAGATCCGGGTCTAGGGGCGAAAGACTAATCGAACCATCTAGTAGCTGGTT-CCCTCC-GAAGTTTCCCTCAGGATAGCTGGCGCTCGTCTCG-ATCAGTCTCATCCGGTAAAGCGAATGATTAGAGGCCTTGGGGCCGAAACGACCT-CAACCTATTCTCAAACTTTAAATGGGTG-A-GAAGTCCGCCTTGCTCGATCGAAGGCCGGACGTTCGGATGAGA-GTGCCCAGTGGGCC--ACTTTTGGTAAGCAG-AACTGG-CGCTGTGGGATGAACCAAACGCCGGGTTACGGCGCCCGATGCGAGACGCTCATGAGACCCCATGAAAGGTGTTGGTTGCTCCAGACAGCAGGACGGTGGCCATGGAAGTCGGAATCCGCTNAGGAGTGTGTAACAACTCACCTGCCGAAGCAACTAGCCCTGAAAATGGATGGCGCTCCAGCGTCGAG--CCCATACCCGGCCGCCGCGGCAGAGTTCCTC-----TAGCGGGAAGCTTACGCCGCGGTGAGTAGGAGGGTCGCTGCGGGGAGCGTCGAAGGTGCCGGGCGTGAGCCCGCCTGGAGCCCCCGCAGGCGCAGATCTTGGTGGTAGTAGCAAATACTCAAGTGAGAACCTTGAGGACTGAAGGTGGAGAAGGGTTCCATGTGAACAGCAGTTGAACATGGGTCAGTCGGCCCTAAGGGATCGGAGAAATCCGTTCCGAAGCGGGACCTTAG-A--TTGCGAGAGTCCCGCTGCCGACCGAAAGGGAATGGGGTCAATATT-CCCCAACCC-GGACACGGAGATCGGGTCTT-CGGGCCC-AAGTGCGGCGACGCAA-CCGAACTCGGAGAAGTCGACGGAGGACCCGGGGAA-GAGTTGTC-TTTT-CTTTGTAAGGGTTCGTGTCCCTGGAATCGGCTCGTCCGGAGATAGGGACGCTGTTCCCGTAAAAGCACCGCGGCTCTTGCGGTG-----------------------------------------------------------------------------------------------------------------------------------------GATGTTTGGTTCTTGATCTGCTATAGTAGGGACGTCTATAAGAGTTTTAATTCGAATAGAATTAGGTCATTCTGGTAGATTATTNGGAGATGATCATTTGTATAATGTTATTGTAACTGCTCATGCTTTTGTAATGATTTTCTTTATAGTTATACCTATTTTGATTGGAGGTTTTGGTAATTGGTTGGTTCCTTTAATATTGGGAGCTCCTGATATGTCATTTCCTCGTATAAATAATTTATCTTTTTGACTTTTACCTCCGTCTTTGTTTTTTCTTTTTATGTCTTCTATAGTTGAAATAGGAGTAGGAGCTGGTTGAACTGTTTATCCACCTTTAGCTTCTAGAATAGGTCATGTAGGTAGATCTATGGATTTTGCCATTTTTTCATTGCATTTGGCTGGAGCTTCTTCTATTATGGGAGCAGTTAATTTTATTTCTACTATTATTAATATACGGTTATTTGGAATAAGAATGGAAAAGGTACCTTTATTTGTTTGATCAGTTTTTATTACTGCAATTTTATTATTATTATCATTGCCTGTTTTAGCGGGGGCTATTACTATATTGTTAACTGATCGTAATTTTAATACTTCTTTTTTTGATCCTGCTGGAGGAGGAGATCCTGTTTT------------------------------------------------------------------------------------------------------------------------------------------------------------------------------------------------------------------------------------------------------------------------------------------------------------------------------------------------------------------------------------------------------------------------------------------------------------------------------------------------------------------------------------------------------------------------------------------GCCCCCAGGAAACAACTGGCAACCAAGGCTGCTCGTAAGAGCGCCCCAGCCCCCGGAGGCGTTAAGAAGCCCCATCGTTACAGGCCCGGTACCGTAGCTCTCCGAGAAATCCGTCGTTATCAGAAGTCTACCGAGCTTTTGATCCGTAAATTGCCCTTCCAGCGTTTAGTGAGGGARATCGCTCAGGACTTCAAGACCGATCTCCGATTCCAGAGCTCTG---------------------------------------------------------------------------------------------------------------------------------------------------------------------TTGAGCACTGATTTTTCGAACGCACATTGCGGGCCTCGGGTCCTACCCGGGGCCACGTCTGTCTGAGGGTCGGAT-AAACGCTTGCAGAAGGAGG------TC-T--TCCTCCTACGTGGTCG-CA-CC--GG-AAG-C-CAGTCTTTCGCCGACCTAAG-TTGCGAGAGT--GCACGCCGGC-CGAGGAGCGTCCCGCGTAAGGACGTCCGGG-CACGGG-AGGGGCGAAGANG-ATTTGCCTCCCGG-TCGCTCGGGCCAGCGGT---AGATGCGAGA--G-----------------------------------------------------------------------------------------------------------------------------------------
>Ctenus_sp_139_Tuxlas Concatenation of 7 sequences
-----------TACCCTATTATTCTTTAAACGAATTAAGGTAATATTGTCTTT---ATATAAAACCTA-TTTATTTTGGCGGCAATTAATTTTATTAAAGG-AACTTGTTT--AATAATCGATAATCCACG-TTTATTTTCACTTTAATTA--------------------AAAA-TTTATATATCG-CCATTTT--GAATTAATTTTCATA--AAATACTCCAAATATATT-------------AATAATAAATTAGGTCAAGGTGTAATATATATTTTAGAAT-A-AATGAGTTACATTGAAAATCATTTAAGGAATAATTAATAAAAATTAAATATGAAAAGGGATTTGAATGTAATTCT-GA-AATAATAATTCGGTATGAATATAATAGCGT-TGTGCACAC--------------------------------------------------------------------------AAAACATCTCTATTAGT--TATGATTAATAGTATAATCTGCTCAATGA---AATATTAAATAGCCGCAATATGTGCTAAGGTAGTGTAATAATTTGTCTTTTAATTAAAGACC-A-TATGAAAGATTTAACACTTTTGTTTATTT--AAAATTTTAAATATTTAAGTTATTTTAA-TTGTAAAAAAACAATTATAAATAAAAAAGACGACAAGACCCTA-TTGAAC-TTAAC-TTTAGTTTAACTGGGGTAGTTATTTAATTATTAAT-TTAATTAA---AGTATAATCAAATG---AGATCTATT-ATAATTAATTTACAGATT-AAGTTACCATA-GGGATAACAGTGTAANTAGTTTTTATAAGGTCTTATTTTAAAAATAGATTGCAACCTCGATGTTGAATTAATAATCTAA-TTTAAGCAATAACAAATAAAGA-AAGTCTGTTC--GACTTTTAAACAATT-ACATGATCTGAGTT-----------------------------------------------------------------------------------------------------------------------------------------------------------------------------------------------------------------------------------------------------------------------------------------------------------------------------------------------------------------------------------------------------------------------------------------------------------------------------------------------------------------------------------------------------------------------------------------------------------------------------------------------------------------------------------------------------------------------------------------------------------------------------------------------------------------------------------------------------------------------------------------------------------------------------------------------------------------------------------------------------------------------------------------------------------------------------------------------------------------------------------------------------------------------------------------------------------------------------------------------------------------------------------------------------------------------------------------------------------------------------------------------------------------------------------------------------------------------------------------------------------------------------------------------------------------------------------------------------------------------------------------------------------------------------------------------------------------------------------------------------------------------------------------------------------------------------------------------------------------------------------------------------------------------------------------------------------------------------------------------------------------------------------------------------------------------------------------------------------------------------------------------------------------------------------------------------------------------------------------------------------------------------------------------------------------------------------------------------------------------------------------------------------------------------------------------------------------------------------------------------------------------------------------------------------------------------------------------------------------------------------------------------------------------------------------------------------------------------------------------------------------------------------------------------------------------------------------------------------------------------------------------------------------------------------------------------------------------------------------------------------------------------------------------------------------------------------------------------------------------------------------------------------------------------------------------------------------------------------------------------------------------------------------------------------------------------------------------------------------------------------------------------------------------------------------------------------------------------------------------------------------------------------------------------------------------------------------------------------------------------------------------------------------------------------------------------------------------------------------------------------------------------------------------------------------------------------------------------------------------------------------------------------------------------------------------------------------------------------------------------------------------------------------------------------------------------------------------------------------------------------------------------------------------------------------------------------------------------------------------------------------------------------------------------------------------------------------------------------------------------------------------------------------------------------------------------------------------------------------------------------------------------------------------------------------------------------------------------------------------------------------------------------------------------------------------------------------------------------------------------------------------------------------------------------------------------------------------------------------------------------------------------------------------------------------------------------------------------------------------------------------------------------------------------------------------------------------------------------------------------------------------------------------------------------------------------------------------------------------------------------------------------------------------------------------------------------------------------------------------------------------------------------------------------------------------------------------------------------------------------------------------------------------------------------------------------------------------------------------------------------------------------------------------------------------------------------------------------------------------------------------------------------------------------------------------------------------------------------------------------------------------------------------------------------------------------------------------------------------------------------------------------------------------------------------------------------------------------------------------------------------------------------------------------------------------------------------------------------------------------------------------------------------------------------------------------
>Isoctenus_sp Concatenation of 7 sequences
TA--------------------TATTTAAACAAACTTAGGTAATAATAAACT----CTTAAAAACCTA-TTTATTTTGGCGGCAATCAATCTCATTAAAGG-AACTTGTTT--TATAATCGATAACCCACG-TTAATTTTCTCTTTTATTA--------------------AAAA-TTTATATACCG-TCATCTAAAGAATTAATTAATAAACTAGTTATTCTAAATATAAA-------------TTTAAAAAGATAGATCAAGGTGTAATTAATATATAAGAAA-A-AATGAGTTACATTAAAAATTATTTAAGGATTATTTAATAAAAATTTTATATAAAACAGGATTTAAATGTAATATT-TT-AATATTAATTTAATATGAATTAGATAATAAATG--------------------------------------------------------------------------------AAAAACATCTCTATTAGA--ACTCGTTAATAGTAATATCTGCTCAATG-----ACTTTAAATAGCCGCATTTAGTGCTAAGGTAGTATAATAATTTGTCTTTTAATTAAAGACC-A-AACAAAAGATTTAACATTTATATTTATAT--AAAATTATAATTATTTAAATTATTCTAA-TTGTTAAAAAACAATTAAAAAAAAAAAAGACGATAAGACCCTA-TTGAAC-TTTAC-TTTAGTTTAACTGGGGTAGTTAATTAAACACATCT--TAACTTA---TTTATTTATTCATA---TAACCTAAT-ACAATTAATT-AAAAATT-AATTTACCATA-GGGATAACAGCGTAA-TAAATTTTTAAAGTTCTCATTAAAAAAATAGATTGCGACCTCGATTTTGAATTAATTTTCTAATTTCACGTAATAGTAAATAAAGA-AAGTCTGTTA--GACTTTTAAAAAATT-ACATGATTTGA----------------------------------------------------------------------------------------------------------------------------------------------------------------------C-ATGTCTAAGTACATGCCGTATTAAGGCGAAACCGCGAATGGCTCATTAAATCAGTTATGGTT-CCTTGGATCGTACCTTA-CTACTTGGATAACTGTGGCAATTCTAGAGCTAATACATGCAGCAGAGCTCCGACCTTCGGGGACGAGCGCTTTTATTAGACCAAAACCAATCGGACCTCGTGTCCGTCTCTCGTGGTGACTCTGTATAACTTTGGGCTGATCGCACGGGCCCGTCCCGGCGACGTATCTTTCAAGTGTCTGCCTTATCAACTTTCGATGGTAGGTTACGCGCCTACCATGGTCGTAACGGGTAACGGGGAATCAGGGTTCGATTCCGGAGAGGGAGCCTGAGAAACGGCTACCACATCCAAGGAAGGCAGCAGGCGCGCAAATTACCCACTCCCAGAACGGGGAGGTAGTGACGAAAAATAACAATACGGGACTCTTTTGAGACCCCGTAATTGGAATGAGTACACTCTAAATCCTTTAACGAGGATCCATTGGAGGGCAAGTCTGGTGCCAGCAGCCGCGGTAATTCCAGCTCCAATAGCGTATATTAAAGTTGTTGCGGTTAAAAAGCTCGTAGTTGGATCTCAGTTCCAGACGGGTGGTC-CGCCTACCGGTGGTTACTGCCTGTTCTGAACAGCCAGCCGGTTTCTCTTGATGATCTTCACCGGTTGTCTTGGGTGACCGGCAAGTTTACTTTGAAAAAA-TTAGAGTGCTCAAAGCAGGCGTGACGCCTGAATAATGGTGCATGGAATAATGGAATAGGACCTCGGTTCTA-TTTTGTTGGTTTTCGGAACACGAGGTAATGATTAAGAGGGACAGACGGGGGCATTC-GTATTGCGACGCTAGAGGTGAAATTCTTGGACCGTCGCAAGACGAACTACTGCGAAAGCATTTGCCAAGAATGTTTCCATTAATCAAGAACGAAAGTTAGAGGTTCGAAGGCGATCAGATACCGCCCTAGTTCTAACCATAAACGATGACAGCCAGCGATCCGGCTGTGTTCCTCAAATGACACGCCGGGCAGCTTCCGGGAAACCAAAGCTTTTGGGTTCCGGGGGAAGTATGGTTGCAAAGCTGAAACTTAAAGGAATTGACGGAAGGGCACCACCAGGAATGGAGCCTGCGGCTTAATTTGACCCAACACGGGAAAACTTACCCGGCCCGGACACAGGAAGGTTTGACAGATTAATAGCTCTTTCTTGATTCTGTGGGTGTTGGTTCATGGCAGTTCTTAGTTGGTGGAGCGATTTGTCTGGTTAATTCCTATAACGATCGAGACTCTAGCCTACAAAATTGACGTTCCGATCATCTCCGTCGGACGTTCTTCTTAGAGGGACAAGCGGAGTTTAGCCGCACGAGACA-------------------------------------------------------------------------------------------------------------------------------------------------------------------------------------------------------------------------------------------------------------------------------------------------------------------------------------------------------------------------------------------------------------------------------------------------------------------------------------------------------------------------------------------------------------------------------------------------------------------------------------------------------------------------------------------ACGGGTGGGCCCTCGAAATCCTGTGGAGGGAGGATTCAGTCTGGAGTTGCGGTCGCGCTGGTCGGAAAACGAGGCAGGGCTTCCCGAGACCGGGGCCGTCCGACCGCGACCTCTCCGTTTCGCCAGACGCATTTGTCTCCCTCTCGAAGGACGCCGCAGCCGGTCGGGCAGCGCAAGCGCGACGGCCTGAGGGGCGGAACGA-CGCAGGTGGCCGGTGGCGCGCCTCGTGCG-CGTCGCCGGTTGTTAGCAGTTCCGTCAGTGGCTCGTCGCTCGACCGAGGTGTCACCAGGCCCTTCGGGGC-TCTAGCGCCTCCTCCC-ACGGAAGTCGGGACAGACCGTCGCAAGCGAAGGCCGCCGTCCCGCCGCACTCCCTCGGAGTGGGCGGGCGAACGGTCGGCGCCGATCGCGACGGCGGGCCCGTCGGAGGCTGGAGGCTGGCGGCGAGTAGGTCGGTCACCCACCCGACCCGTCTTGTAACACGGACCAAGGAGTCTAACATGTGCGCGAGTCAATGGGTCTTGAACAGGCCCAGGGGCGCAATGAAAGC-AAAGGTCGGCT-TCGCGTCGACCGAGTTGGGATCCCGCGGT-----TCTCCCGCGGGCGCACCAACGACCCGT-CCTATGCGGCTCGCCGCTTGGGCGGAGTGTGAGCGTACACGTTGGGACCCGAAAGATGGTGAACT-ATG-CCCGGAGAGAGTGAAGCCAGAGGAAACTCTGGTGGAGGCTCGCAGCGGTTCTGACGTGCAAATCGATCGTCAGATTCGGGTCTAGGGGCGAAAGACTAATCGAACCATCTAGTAGCTGGTT-CCCTCC-GAAGTTTCCCTCAGGATAGCTGGCGCTCGTCTAG-ATCAGTCTCATCCGGTAAAGCGAATGATTAGAGGCCTTGGGGCCGAAACGACCT-CAACCTATTCTCAAACTTTAAATGGGTG-A-GAAGTCCGCCTTGCTCGATCGAAGGCCGGACGCTCGGATGAGA-GTGCCCAGTGGGCC--ACTTTTGGTAAGCAG-AACTGG-CGCTGTGGGATGAACCAAACGCCGGGTTACGGCGCCCGATGCGAGACGCTCATGAGACCCCATGAAAGGTGTTGGTTGCTCCAGACAGCAGGACGGTGGCCATGGAAGTCGGAATCCGCTAAGGAGTGTGTAACAACTCACCTGCCGAAGCAACTAGCCCTGAAAATGGATGGCGCTCCAGCGTCGAG--CCCATACCCGGCCGCCGCGGCAGAGTTCCTT-------CTCGGAAGCTTACGCCGCGGTGAGTAGGAGGGTCGCTGCGGGGAGCGTCGAAGGTGCCGGGCGTGAGCCCGCCTGGAGCCCCCGCAGGCGCAGATCTTGGTGGTAGTAGCAAATACTCAAGTGAGAACCTTGAGGACTGAAGGTGGAGAAGGGTTCCATGTGAACAGCAGTTGAACATGGGTCAGTCGGCCCTAAGGGATCGGAGAAATCCGTTCCGAAGCGGGACCTTAG-A--ACGCGAGAGTCCCGCTGCCGACCGAAAGGGAATGGGGTCAATATT-CCCCAACCC-GGACACGGAGATCGGGTCTT-CGGGCCC-AAGTGCGGCGACGCAA-CCGAACTCGGAGAAGTCGACGGAGGCCCCGGGGAA-GAGTTGTC-TTTT-CTTTGTAAGGGTTCGTGTCCCTGGAATCGGCTCGTCCGGAGATAGGGACGCTGTTCCCGTAAAAGCACCGCGGCTCTTGCGGTGTCC-GGTCCGCCTCTGTC-GGCCCTTGCAAATCCGAGGGAGACGGTGTGATTTTCGTGCCGGACCGTACCCATATCCGCAGCAGGTCTCCAAGGTGAACAGCCTCTAGTC-------------------------------------------------------------------------------------------------------------------------------------------------------------------------------------------------GGAGGTTTTGGAAATTGGTTGGTTCCTTTAATATTAGGTGCTCCTGATATATCATTTCCTCGAATGAATAATTTGTCTTTTTGGTTGTTGCCTCCTTCTTTGTTTTTGTTATTTATATCATCTATAGTGGAAATAGGAGTTGGGGCGGGGTGAACTGTTTATCCTCCTTTAGCTTCTAGAATTGGTCATATAGGAAGATCTATGGATTTTGCTATTTTTTCATTACATTTAGCTGGGGCTTCTTCTATTATAGGAGCGGTGAATTTTATTTCTACTATTATTAATATACGGTTAGTTGGAATGAAAATAGATAGGGTTCCTTTGTTTGTGTGATCAGTTTTTATTACGGCGATTTTATTATTATTGTCTTTACCTGTGTTAGCGGGTGCTATTACTATATTATTGACTGATCGAAATTTTAATACTTCTTTTTTTGATCCTTCAGGTGGTGGGGATCCTATTTTATTTCAGCATTTGTTTTGATTTTTTGGTCATCCTGAAGTTTATATTTTAATTTTACCTGGATTTGGTATTGTTTCTCATGTAATTAGATCTATAGTAGGTAAGCGTGAACCTTTTGGAAGTTTAGGAATAATTTATGCTATGGTTGGAATTGGAGGGATGGGGTTTGTTGTTTGGGCTCATCATATGTTTTCGGTGGGAATGGATGTGGATACTCGGGCGTATTTTACGGCGGCTACTATAATTATTGCTGTACCCACTGGTATTAAGGTATTTAGTTGAATAGCTACTTTTCATGGTTCTTATTTT-------------------------------------------------------------------------------------------------------------------------------------------------------------------------------------------------------------------------------------------------------GAGTACCGGAGGGAAAGCCCCCAGGAAGCAGCTTGCCACCAAGGCCGCTCGAAAGAGCGCACCCGCTACTGGCGGCGTCAAGAAGCCCCATCGTTATCGTCCGGGAACCGTAGCACTCCGAGAAATCCGTCGTTATCAAAAGTCTACCGAACTTTTGATCCGCAAGTTGCCCTTCCAGCGTTTGGTGAGGGAAATCGCTCAGGACTTCAAAACCGATCTCCGATTCCAGAGCTCCGCCGTGATGGCCCTCCAAGAGGCCAGCGAGGCGTACTTGGTCGGATTATTCGAAGACACTAACTTGTGCGCCATCCACGCCAAGCGTGTCACCATCAT--------------------------------------------------------------------TTGAGCACTGATTTTTCGAACGCACATTGC-GGTCTCGGGTCCTACCCGGGACCACGCCTGTCTGAGGGTCGGAT-AAACGCTTGCAGAAGGAGG-----TTC-T--CCCTCCTACGTGGTCG-CA-CC--GG-AAG-C-CAGTCTTTCGCCGACCTAAG-TCTCGAGAGT--GCACGCCGGC-CGAGAGGCGTCCCGCGTAAGGGCGCCCGAG-TGCGGG-AGTGGCGGAAA------TGCCTCCCTG-TCGCTCGGGCCAGCGGT---AGACGCAGGA--GCCGTCGCCTCTCCCCC-----GAGGTCTCCG----CTTGTCGGGGACCTC----AATCTG------------AAATAATGTCGACCTCAGATCAGGCGAGACGACCC------------------------------
>Ctenus_captiosus_138 Concatenation of 7 sequences
---GGATTAGATACCCTAGT-ATATTTAAACAAATTAAGGTAGTAATATATTTATATATATAAACCTA-TTTATATTGGCGGCAATTCATCTTATTAAAGG-AACTCGTTT--AATAATCGACAATTCTCG-TTTAATTTCACTTAATTTA--------------------AAAA-TTTATATATCG-CCATTTATAGAATTATTTCTAAAG--AATCATTCAAAATAATTC-----------AATTAAAAAAATTAGGTCAAGGTGTAATTTACATTTAAGTAT-A-AATAAGTTACATTAATAAATATTTAAGGATTATTATATAACAATAATATATTAAAGAGAATTTAAATGTAATATT-TT-AATAAAAATCAAATATGAATTAG--------------------------------------------------------------------------------CTG-TTTAACAAAAACATTTCTATTAAA---ATAACTAATAGTAAAATCTGCTCAATG----AAATTTAAATAGCCGCAATTAGTGCTAAGGTAGTGTAATAATTTGTCTTTCAATTAAAGACC-A-ATCAAAAGATTTAACATTTTAATTCATTT--AAAAATTTAAATATTTAAACTATTTTAA-TAATAAAAAAATTATTCTTTAAAAAAAAGACGACAAGACCCTA-CTGAAC-TTTAC-TTTAGTTTAACTGGGGCAGTTGATTAAATTTAATC-TTAATTTC---AATCTAAATTTATA---AGACCTAAT-ATAATTAATTATAAAATC-AAGTTACCATA-GGGATAACAGTATAA-TAGTTTTTAAAAGTTCTTATTACAAAAACTGATTATAACCTCGATGTTGAATTAATTTTCTAT-TTAATGCAATAATACAAAAAGA-AAGTCTGTTC--GACTTTTAAATAATT-ACATGATTTGA----------------------------------------------------------------------------------------------------------------------------------------------------------------------C-ATGTCTAAGTACATGCCGTATTAAGGCGAAACCGCGAATGGCTCATTAAATCAGTTATGGTT-CCTTGGATCGTACCTTA-CTACTTGGATAACTGTGGCAATTCTAGAGCTAATACATGCAGCAGAGCTCAGACCTTCGGGGACGAGCGCTTTTATTAGACCAAAACCAATCGGACTTCGTGTCCGTCTCTCGTGGTGACTCTGTATAACTTTGGGCTGATCGCACGGGCCCGTCCCGGCGACGTATCTTTCAAGTGTCTGCCTTATCAACTTTCGATGGTAGGTTACGCGCCTACCATGGTCGTAACGGGTAACGGGGAATCAGGGTTCGATTCCGGAGAGGGAGCCTGAGAAACGGCTACCACATCCAAGGAAGGCAGCAGGCGCGCAAATTACCCACTCCCAGAACGGGGAGGTAGTGACGAAAAATAACAATACGGGACTCTTTTGAGACCCCGTAATTGGAATGAGTACACTCTAAATCCTTTAACGAGGATCCATTGGAGGGCAAGTCTGGTGCCAGCAGCCGCGGTAATTCCAGCTCCAATAGCGTATATTAAAGTTGTTGCGGTTAAAAAGCTCGTAGTTGGATCTCAGTTCCAGACGGGTGGTC-CGCCTACCGGTGGTTACTGCCTGTTCTGAACAGCCAGCCGGTTTCTCTTGATGATCTTCACCGGTTGTCTTGGGTGACCGGCAAGTTTACTTTGAAAAAA-TTAGAGTGCTCAAAGCAGGCGTGACGCCTGAATAATGGTGCATGGAATAATGGAATAGGACCTCGGTTCTA-TTTTGTTGGTTTTCGGAACACGAGGTAATGATTAAGAGGGACAGACGGGGGCATTC-GTATTGCGACGCTAGAGGTGAAATTCTTGGACCGTCGCAAGACGAACTACTGCGAAAGCATTTGCCAAGAATGTTTCCATTAATCAAGAACGAAAGTTAGAGGTTCGAAGGCGATCAGATACCGCCCTAGTTCTAACCATAAACGATGCCAGCCAGCGATCCGGCTGTGTTCCTCAAATGACACGCCGGGCAGCTTCCGGGAAACCAAAGCTTTTGGGTTCCGGGGGAAGTATGGTTGCAAAGCTGAAACTTAAAGGAATTGACGGAAGGGCACCACCAGGAATGGAGCCTGCGGCTTAATTTGACCCAACACGGGAAAACTTACCCGGCCCGGACACAGGAAGGATTGACAGATTAAGAGCTCTTTCTTGATTCTGTGGGTGGTGGTGCATGGCCGTTCTTAGTTGGTGGAGCGATTTGTCTGGTTAATTCCGATAACGAACGAGACTCTAGCCTACTAAATAGACGTTCCGATCATCTCCGTCGGACGTTCTTCTTAGAGGGACAAGCGGCGTTTAGCCGCACGAGACAGAGCAATAACAGGTCTGTGATGCCCTTAGATGTCCGGGGCCGCACGCGCGCTACATTGAAGGAATCAGCGTGT--CCCCCCTCTCCGACAGGAGTGGGTAACCCGTTGAACCTCCTTCGTGCTGGGGATAGGAAATTGTAATTGTTTTCCTTGAACGAGGAATTCCCAGTAAGCACGAGTCATAAGCTCGTGTTGATTACGTCCCTGCCCTTTGTACACACCGCCCGTCGCTACTACCGATTGAATGATTTAGTGAGATCCTCAGACTGGCTCCCGGAACGG--CTCCAGGGTCGTGCCGGCGTGCCGGAAAGACGATCAAACTTGATCATTTAGAGGAAGTAA--------------------------------------------TGTGGCGTTTAGGAGTGAGCGTGCCGGGACCGGACTCTGCAGCAAGTCCCCCTGACCGGGGCCTACCCAGAGCGGGTGCGAGGCCCATAGCCGCTAGGTCCGTCTCGGATGCGATCTCCTGGGAGTCGGGTTGCTTGGGAGTGCAGCCCTAATCGGGTGGTAAACTCCACCTAAGGCTAAATACCGCCGTGAGACCGATAGCAAACAAGTACCGTGAGGGAAAGTTGCAAAGAACTTTGAAGAGAGAGTTCAAGAGTACGTGAAACTGCTCAGAGGTAAACGGGTGGGCCCTCGAAATCCTGTGGAGGGAGGATTCAGTCTGGAGTTGCGGTCGCGCTGGTCGGAAAACGAGGCAGGGCTTCCCGAGACCGGGGCCGTCCGACCGCGAG-TTTCCGTCTCGCCAGACGCATTTGTCTCCCTCTCGAAGGACGCCGCAGCCGGTCGGGCAGCGCAAGCGCGACGGCCTGAGGGGCGGACGCTCGGAAGGTGGCCGGTGGCGCGCCTCGTGCG-CGTCGCCGGTTGTTATCCGGTCCGCCAGTGGCTCGTCGCTCGACCGAGGTATCACGAGGCCCTCCGGGGC-TCTCTCGCCTCCTCCCAACGGATGTCGGGACAGACCGTCGCAAGCGAAGGCCGCCGTCCCGCCGCACTCCCTCGGAGTGGGCGGGCGAACGGTCGGCGCCGATGGCGACGGCGGGCCCGTCGGAGGTCGGAGGCTGGCGGCGAGTAGGTCGGTCACCCACCCGACCCGTCTTGTAACACGGACCAAGGAGTCTAACATGTGCGCGAGTCAATGGGTCTTGAACAGGCCCAGGGGCGCAATGAAAGC-AAAGGTCGGCT-CCGCGTCGACCGAGTTGGGATCCCGCGGGTAC--CGTCCCGCGGGCGCACCAACGACCCGT-CCTGTGCGGCTCGCCGCTTGGGCGGAGTGTGAGCGTACACGTTGGGACCCGAAAGATGGTGAACT-ATG-CCCGGACAGGACGAGGCCAGAGGAAACTCTGGTGGAGGTCCGCAGCGGTTCTGACGTGCAAATCGATCGTCAGATCCGGGTCTAGGGGCGAAAGACTAATCGAACCATCTAGTAGCTGGTT-CCCTCC-GAAGTTTCCCTCAGGATAGCTGGCGCTCGTCTAG-ATCAGTCTCATCCGGTAAAGCGAATGATTAGAGGCCTTGGGGCCGAAACGACCT-CAACCTATTCTCAAACTTTAAATGGGTG-A-GAAGTCCGCCTTGCTCGATCGAAGGCCGGACGCTCGGATGAGA-GTGCCCAGTGGGCC--ACTTTTGGTAAGCAG-AACTGG-CGCTGTGGGATGAACCAAACGCCGGGTTACGGCGCCCGATGCGAGACGCTCATGAGACCCCATGAAAGGTGTTGGTTGCTCCAGACAGCAGGACGGTGGCCATGGAAGTCGGAATCCGCTAAGGAGTGTGTAACAACTCACCTGCCGAAGCAACTAGCCCTGAAAATGGATGGCGCTCCAGCGTCGAG--CCCATACCCGGCCGCCGCGGCAGAGTTCCTC-----GCGAAGGAAGCTTACGCCGCGGTGAGTAGGAGGGTCGCTGCGGGGAGCGTCGAAGGTGCCGGGCGCGAGCCCGCCTGGAGCCCCCGCAGGCGCAGATCTTGGTGGTAGTAGCAAATACTCAAGTGAGAACCTTGAGGACTGAAGGTGGAGAAGGGTTCCATGTGAACAGCAGTTGAACATGGGTCAGTCGGTCCTAAGGGATCGGAGAAATCCGTTCCGAAGCGGGACCTTAG-A--ACGCGAGAGTCCCGCTGCCGACCGAAAGGGAATGGGGTCAATATT-CCCCAACCC-GGACACGGAGATCGGGTCTT-CGGGCCC-AAGTGCGGCGACGCAA-CCGAACTCGGAGAAGTCGACGGAGGACCCGGGGAA-GAGTTGTC-TTTT-CTTTGTAAGGGTTCGTGTCCCTGGAATCGGCTCGTCCGGAGATAGGGACGCTGTTCCCGTAAAAGCACCGCGGCTCTTGCGGTGTCC-GGTCCGCCTCTGTC-GGCCCTTGCAAATCCGAGGGAGACGGTGTGATTTTCGTGCCGGACCGTACCCATATCCGCAGCAGGTCTCCAAGGTGAACAGCCTCTAGTCGATA---GATATTGGAACTTTATATTTAATGTTTGGGGCTTGAGCTGCTATAGCTGGTACTGCTATAAGAGTTTTAATTCGTATGGAATTAGGTCATTCTGGAAGATTATTAAGAGATGATCATTTATATAATGTTATTGTTACTGCTCATGCTTTTGTAATAATTTTTTTTATAGTTATACCTATTTTAATTGGTGGATTTGGAAATTGATTAATTCCTTTAATATTGGGCGCTCCTGATATGTCGTTTCCTCGAATAAATAATTTGTCTTTTTGATTGTTACCACCTTCTTTATTTTTATTATTTATGTCATCTATAGTGGAGATAGGTGTTGGGGCAGGTTGAACTGTTTATCCGCCTTTAGCTGCTAGAATTGGACATATAGGAAGATCTATGGATTTTGCTATTTTTTCTTTACATTTAGCTGGAGCTTCTTCTATTATAGGAGCGGTAAATTTTATTTCTACTATTATTAATATACGTTTATTAGGAATAACAATAGAGAAAGTGCCTTTATTTGTTTGATCGGTTTTTATTACAGCAATTTTGTTATTATTATCTTTACCTGTGTTAGCAGGGGCTATTACTATATTATTAACTGATCGAAATTTTAATACTTCTTTTTTTGATCCTGCGGGAGGAGGAGATCCTGTTTTATTTCAG---------------------------------------------------------------------------------------------------------------------------------------------------------------------------------------------------------------------------------------------------------------------------------------------------------------------------------------------------------------------------------------------------------------------------------------------------------------------------------------------------------------------------------------------------------------GTAAGAGTACCGGAGGAAAGGCTCCCAGGAAGCAGCTGGCCACAAAGGCCGCCCGAAAGAGCGCTCCCGCTACCGGCGGTGTTAAAAAACCCCATCGTTACCGACCCGGTACAGTCGCTCTCCGAGAAATCCGTCGTTATCAGAAGTCTACCGAGCTTCTGATCCGCAAGCTGCCCTTCCAGCGCTTAGTGAGGGAGATCGCTCAGGATTTCAAAACGGATCTTCGTTTCCAGAGCTCCGCCGTGATGGCTTTGCAAGAGGCTAGCGAGGCCTACTTGGTCGGTTTGTTCGAAGACACCAACTTGTGCGCAATTCACGCCAAGCGTGTCA------------------------------------GCAGCCAGCTGCGAGACTTGGTGTGAATTGCAGGACACATTGAGCACTGATTTTTCGAACGCACATTGC-GGCCTCGGGTCCTACCCGGGGCCACGTCTGTCTGAGGGTCGGAC-GAACGCTCGCAGAAGGAGG------TC-T--TCCTCCTACGTGGTCG-CA-CC--GG-AAG-C-CAGTCTTCCGCCGACCCAAG-TCTCGAGAGC--GCACGCCGGC-CGAGAGGCGTCCCGCGTAAGGACGCCCGAG-AGCGGG-AGTGGCGGATG-----TTGCTTCCCGC-GTTCTCGGGCCAGCGGC---AGACGCGAGA--GCCGGCGACTCTCCCCC-GCGAGATCCCCA-----------GGGGTCTCGC----AACTCT------------TGCACATGTCGACCTCAGATCAGGCGAGACGACCCGCCGAATTTAAGCATA--------------
>Leptoctenus_byrrhus Concatenation of 7 sequences
----GATTAGATACCCTAGT-ATATTTAAACAAATTAAGGTAATAATAAAGTT---TAAAAAAACCTA-TTTATATTGGCAGCACTTCATCTTATTAAAGG-AACTCGTCC--TATAATCGACAATCCTCG-CTTACTTTCACTTAATTAA--------------------AAAG-TTCATATACCG-CCATCTAAAGAATTATATTTAAAA--AATTATTCCAAACAATTT-----------C-ATTAAAAAGTTAGGTCAAGGTGTGATTCATATTTAAGAAA-AGAATAAGTTACATTAAAATATATTTAAGAATTATAAAATAAAAACTTTATATGAAAAAGGATTTAAATGTAATATT-TT-AATAAAAATGTAATATGAATAAGA-------------------------------------------------------------------------------CTG-TTTAACAAAAACATCTCTATTAGA--AATAATTAATAGTAAAATCTGCTCAATG----AATCTTCAATAGCCGCAATTCGTGCTAAGGTAGTATAATAATTAGTCTTTTAATTGAAGACC-A-AACAAATGATTTAACATTTAAATTTATTT--AATAATATAAATATTAAAATTATTTTAA-TAATAAAAAAACTATTATAATAAAAAAAGACGATAAGACCCTA-TTGAAC-TTAAC-TTAAGTTTAACTGGGGCAGTTAACAAAACATAATCTTTAACCTT---TTTAAAAACTAATA---TGACCTATT-AGAAATAATTAAAAAACC-AAGTTACCATA-GGGATAACAGTGTAA-TAATTTTTTAAAGTTCCTATTTCAAAAATTGATTGCAACCTCGATGTTGAATTAACTCCCCTCTTTAACGCAATAGTAAAAAAAGA-AAGTCTGTTC--GACTTATAAACAGTT-ACATGATTTGA--------------------------------------------------------------------------------------------------------------------------------------------------------------------TGC-ATGTCTAAGTACATGCCGTATTAAGGCGAAACCGCGAATGGCTCATTAAATCAGTTATGGTT-CCTTGGATCGTACCTTA-CTACTTGGATAACTGTGGCAATTCTAGAGCTAATACATGCAGCAGAGCTCAGACCTTCGGGGACGAGCGCTTTTATTAGACCAAAACCAATCGGACCTCGCGTCCGTCTCTCGTGGTGACTCTGTATAACTTTGGGCTGATCGCACGGGCCCGTCCCGGCGACGTATCTTTCAAGTGTCTGCCTTATCAACTTTCGATGGTAGGTTACGCGCCTACCATGGTCGTAACGGGTAACGGGGAATCAGGGTTCGATTCCGGAGAGGGAGCCTGAGAAACGGCTACCACATCCAAGGAAGGCAGCAGGCGCGCAAATTACCCACTCCCAGAACGGGGAGGTAGTGACGAAAAATAACAATACGGGACTCTTTTGAGACCCCGTAATTGGAATGAGTACACTCTAAATCCTTTAACGAGGATCCATTGGAGGGCAAGTCTGGTGCCAGCAGCCGCGGTAATTCCAGCTCCAATAGCGTATATTAAAGTTGTTGCGGTTAAAAAGCTCGTAGTTGGATCTCAGTTCCAGACGGGTGGTC-CGCCTACCGGTGGTTACTGCCCGTTCTGAACAGCCAGCCGGTTTCTCTTGATGATCTTCACCGGTTGTCTCGGGTGACCGGCAAGTTTACTTTGAAAAAA-TTAGAGTGCTCAAAGCAGGCGCGACGCCTGAATAATGGTGCATGGAATAATGGAATAGGACCTCGGTTCTA-TTTTGTTGGTTTTCGGAACACGAGGTAATGATTAAGAGGGACAGACGGGGGCATTC-GTATTGCGACGCTAGAGGTGAAATTCTTGGACCGTCGCAAGACGAACTACTGCGAAAGCATTTGCCAAGAATGTTTCCATTAATCAAGAACGAAAGTTAGAGGTTCGAAGGCGATCAGATACCGCCCTAGTTCTAACCATAAACGATGCCAGCCAGCGATCCGGCTGTGTTCCTCAAATGACACGCCGGGCAGCTTCCGGGAAACCAAAGCTTTTGGGTTCCGGGGGAAGTATGGTTGCAAAGCTGAAACTTAAAGGAATTGACGGAAGGGCACCACCAGGAATGGAGCCTGCGGCTTAATTTGACCCAACACGGGAAAACTTACCCGGCCCGGACACAGGAAGGATTGACAGATTAAGAGCTCTTTCTTGATTCTGTGGGTGGTGGTGCATGGCCGTTCTTAGTTGGTGGAGCGATTTGTCTGGTTAATTCCGATAACGAACGAGACTCTAGCCTACTAAATAGACGTTCCGATCATCTCCGTCGGACGTTCTTCTTAGAGGGACAAGCGGCGTTTAGCCGCACGAGACAGAGCAATAACAGGTCTGTGATGCCCTTAGATGTCCGGGGCCGCACGCGCGCTACATTGAAGGAATCAGCGTGT--CCCCCCTCTCCGACAGGAGTGGGTAACCCGTTGAACCTCCTTCGTGCTGGGGATAGGAAATTGTAATTGTTTTCCTTGAACGAGGAATTCCCAGTAAGCACGAGTCATAAGCTCGTGTTGATTACGTCCCTGCCCTTTGTACACACCGCCCGTCGCTACTACCGATTGAATGATTTAGTGAGGTCTTCGGACTGGCTCACGGAGCGG--TTCTTGGATCGCGCCGTCGTGCCGGAAAGATGACCAAACTTGATCATTTAGAGGAAGTAA---------------------------------------------------------------------------------------------------------------------------------------------------------------------------------------------------------------------------------------------------------------------------------------------------------------------------------AAACGGGTGGGCCCTCGAAATCCTGTGGAGGGAGGATTCAGTCTGGAGTCGCGGTCGCGCTGGTCGGAAAACGAGGCAGGGCTTCCCGAGACCGGGGCCGTCCGACCGCGAG-CTTCCGTCCCGCCAGACGCATTTGTCTCCCTCTCGAAGGACGCCGCAGCCGGTCGGGCAGCGCAAGCGCGACGGCCCGAGGGGCGGACGATCGGAAGGTGGCCGGTGGCGCGCCTCGTTGCGCGTCGCCGGTTGTTAGCCGGTCCGCCGGTGGCTCGTCGCTCGACCGAGGTATCACGAGGCCCTCCGGGGC-TCTCTCGCCTCCTCCCTTAGGAAGTCGGGCCAGACCGTCGCAAGCGAAGACCGCCGTCCCGCCGCACTCCCTCGGAGTGGGCGGGCGAACGGTCGGCGCCGTTGGCGACGGCGGGCCCGTCGGAGGCCGGAGGCTGGCGGCGAGTAGGTCGGTCACCCACCCGACCCGTCTTGAAACACGGACCAAGGAGTCTAACATGTGCGCGAGTCAATGGGTCTTGAACAGGCCCAGGGGCGCAATGAAAGC-AAAGGTCGGCC-GCGCGCCGACCGAGTTGGGATCCCTCCGGCGA--GAGCCGGGGGGCGCACCAACGACCCGT-CCTGCGCGGCTCGCCGCTCGGGCGGAGTGTGAGCGTACACGTTGGGACCCGAAAGATGGTGAACT-ATG-CCCGGACAGGACGAGGCCAGAGGAAACTCTGGTGGAGGTCCGCAGCGGTTCTGACGTGCAAATCGATCGTCAGATCCGGGTCTAGGGGCGAAAGACTAATCGAACCATCTAGTAGCTGGTT-CCCTCC-GAAGTTTCCCTCAGGATAGCTGGCGCTCGTCTCAGATCAGTCTCATCCGGTAAAGCGAATGATTAGAGGCCTTGGGGCCGAAACGACCT-CAACCTATTCTCAAACTTTAAATGGGTG-A-GAAGTCCGCCTTGCTCGATCGAAGGCCGGACGCTCGGATGAGA-GTGCCCAGTGGGCC--ACTTTTGGTAAGCAG-AACTGG-CGCTGTGGGATGAACCAAACGCCGGGTTACGGCGCCCGATGCGAGACGCTCATGAGACCCCATGAAAGGTGTTGGTTGCTCCAGACAGCAGGACGGTGGCCATGGAAGTCGGAATCCGCTAAGGAGTGTGTAACAACTCACCTGCCGAAGCAACTAGCCCTGAAAATGGATGGCGCTCCAGCGTCGAG--CCCATACCCGGCCGCCGCGGCAGAGTCCCTAC---CAGACGGGAAGCTTACGCCGCGGTGAGTAGGAGGGTCGCTGCGGGGAGCGTCGAAGGTGCCGGGCGCGAGCCCGCCTGGAGCCCCCGCAGGCGCAGATCTTGGTGGTAGTAGCAAATACTCAAGTGAGAACCTTGAGGACTGAAGGTGGAGAAGGGTTCCATGTGAACAGCAGTTGAACATGGGTCAGTCGGCCCTAAGGGATCGGAGAAATCCGTTCCGAAGCGGGACCTTAG-A--ACGCGAGAGTCCCGCTGCCGACCGAAAGGGAATGGGGTCAATATT-CCCCAACCC-GGACACGGAGATCGGGCCTT-CGGGCCC-GAGTGCGGCGACGCAA-CCGAACTCGGAGAAGTCGACGGAGGACCCGGGGAA-GAGTTGTC-TTTT-CTTTGTAAGGGTTCGTGTCCCTGGAATCGGCTCGTCCGGAGATAGGGACGCTGTTCCCGTAAAAGCACCGCGGCTCTTGCGGTGTCC-GGTCCGCCTCTGTC-GGCCCTTGCAAATCCGAGGGAGACGGTGTGATTTTCGTGCCGGACCGTACCCATATCCGCAGCAGGTCTCCAAGGTGAACAGCCTCTAGTCGATA---------------------------------------------------------------AGAGTTTTGATTCGAATAGAGTTAGGTCATTCTGGTAGATTATTGGGGGATGATCATTTGTATAATGTAGTTGTGACTGCTCATGCTTTTGTGATGATTTTTTTTATAGTAATACCAATTTTGATTGGGGGTTTTGGAAATTGGCTGGTTCCGTTGATATTAGGAGCTCCTGATATGTCTTTTCCTCGTATAAATAATTTGTCTTTTTGGTTATTACCTCCTTCTTTGTTTTTTTTGTTTATATCTTCTATAGTTGAAATAGGGGTGGGAGCTGGTTGAACTGTTTATCCTCCTTTGGCTTCTAGAATTGGACATATAGGAAGATCGGTGGATTTTGCTATTTTTTCTTTACATTTGGCTGGGGCTTCTTCAATTTTAGGTGCGGTTAATTTTATTACTACTATTATTAATATGCGTTTATTGGGTATAACTATGGAGAAGGTTCCTTTATTTGTTTGGTCGGTTTTTATTACAGCAATTTTATTGCTTTTATCTTTGCCCGTATTAGCAGGGGCTATTACTATATTGTTAACTGATCGGAATTTTAATACTTCGTTTTTTGACCCTGCGGGTGGAGGGGATCCAGTGTTGTTTCAACATTTGTTTTGGTTTTTTGGTCATCCTGAGGTTTATATTTTGATTTTGCCAGGGTTTGGGATTGTTTCTCATGTAATTAGATCTTCAGTAGGGAAGCGTGAGCCTTTTGGGAGTTTAGGAATGATTTATGCTATAGTTGGAATTGGAGGGATAGGGTTTGTTGTGTGAGCGCATCATATATTTTCTATTGGTATAGATGTGGATACGCGAGCTTATTTTACAGCGGCTACCATGATTATTGCTGTTCCTACTGGGATTAGGGTTTTTAGATGGATAGCTACTCTTCATGGTTCTTTTTTTAAAATGAGAGTTCCTTTAATATGATGTGTTGGATTTGTGTTTCTTTTTACTTTAGGGGGAATTACTGGGGTAGTTTTGTCTAATTCTTCTTTAGATATTGT------------------------------------------------------------------------------------------------------------------------------------CAGACCGCTCGTAAGAGTACCGGTGGCAAAGCCCCCAGGAAGCAGCTGGCCACGAAAGCCGCTCGTAAGAGTGCACCCGCTACCGGCGGTGTTAAGAAACCCCATCGTTATAGACCCGGTACTGTGGCCCTCCGTGAAATTCGTCGTTATCAGAAATCAACTGAGCTTTTGATCCGCAAGTTGCCCTTCCAGCGTTTAGTGAGGGAAATCGCTCAGGACTTCAAAACGGATCTTCGTTTCCAGAGCTCCGCCGTCATGGCTTTGCAAGAGGCTAGCGAGGCCTACTTGGTCGGCTTGTTCGAAGACACCAACTTGTGCGCCATTCACGCCAAGCGTGTCACCA---------------------------------------------GAGACTTGGTGTGAATTGCAGGACACATTGAGCACTGATTTTTCGAACGCACATTGC-GGCCTCGGGTCCTACCCGGGGCCACGTCTGTCTGAGGGTCGGAC-GAACGCTTGCCGAGGGAGGA----TTC-C--TCCTCCCACGTGGTCG-CA-CC--GG-AAG-C-CAGTCTTTCGCCGACCCAAA-TCTCGAGAGC--GAGCGCCGGC-CGAGAGGCGTCCCGCGTAAGGACGCCCGAG-AGCGGG-AGCGGCGGACT-----TCGCCTCCCGC-GAGCTCGGGCCTGCGGT---AGACGCGAGA--GCCGGCGACTCTCCCCCCGCGAGCGGAGAA-------AGATCTCTGCTCGC----AACAGA------------TACCAATGTCGACCTCAGATC--------------------------------------------
>Ctenus_cf_amphora_13 Concatenation of 7 sequences
---------------------------------------------------------------------TTTACATTGGCGGCAATTCATCTAATTAAAGGNAACTTGTTT--AATAATCGATACATCACG-TTAAATTTCACTTAAATTAT-------------------ATAA-TTTATATATCG-CCATCCTAAGAATCAATTTAAATA--AAATATTCTAAATATTTTAAATATCTATTCATATAAAAAGTTAGGTCAAGGTGTAATTTACATATAAGATATA-AATGAGTTACAATAAATATTACTTAAAAATTATTATTATAAAAATTAATATGAAAGAGGATTTAATTGTAATACT-TT-AATAAAAATTAAATATGAACAAGACAAAAA-TGTGCACAC---------------------------------------------------------------------------AAACATTTCTATTAAA--TATAATTAATAGTAAAATCTGCTCAATG-----AAACTAAATAGCCGCAATATGTGCTAAGGTAGTACAATAACTCGTCTTTTAATTAAAGACT-A-CACAAAAGATTTAACATTTTAAGAAATAT--AAATATCTAAATATTTAAATTTTACAAATTTGTAAAAAAACAATTATACGAAAAAAAGACGATAAGACCCTA-CTGAAC-TTAAC-TTAAGTTAAACTGGGGTAGTTGATTAAATACATCT--TAATTTA---AATATATTTATATA---AGACCTATT-ATAAATAAACAAAAAGTC-AAGTTACCATA-GGGATAACAGCGTTA-CAA-CTCTTAAAGATCTAATTTTAAAAGAAATCTGCGACCTCGATGTTGAATTAATTTACTAG-TTCACGCAATAGTGAAAAAAGA-AAGTCTGTTC--GACTTTTAAATAATT-ACATGATCT-------------------------------------------------------------------------------------------------------------------------------------------------------CAAAGA-TTAAGCCATGC-ATGTCTAAGTACATGCCGTATTAAGGCGAAACCGCGAATGGCTCATTAAATCAGTTATGGTT-CCTTGGATCGTACCTTA-CTACTTGGATAACTGTGGCAATTCTAGAGCTAATACATGCAGCAGAGCTCAGACCTTCGGGGACGAGCGCTTTTATTAGACCAAAACCAATCGGACTTCGTGTCCGTCTCTCGTGGTGACTCTGTATAACTTTGGGCTGATCGCACGGGCCCGTCCCGGCGACGTATCTTTCAAGTGTCTGCCTTATCAACTTTCGATGGTAGGTTACGCGCCTACCATGGTCGTAACGGGTAACGGGGAATCAGGGTTCGATTCCGGAGAGGGAGCCTGAGAAACGGCTACCACATCCAAGGAAGGCAGCAGGCGCGCAAATTACCCACTCCCAGAACGGGGAGGTAGTGACGAAAAATAACAATACGGGACTCTTTTGAGACCCCGTAATTGGAATGAGTACACTCTAAATCCTTTAACGAGGATCCATTGGAGGGCAAGTCTGGTGCCAGCAGCCGCGGTAATTCCAGCTCCAATAGCGTATATTAAAGTTGTTGCGGTTAAAAAGCTCGTAGTTGGATCTCAGTTCCAGACGGGTGGTC-CGCCTACCGGTGGTTACTGCCTGTTCTGAACAGCCAGCCGGTTTCTCTTGATGATCTTCACCGGTTGTCTTGGGTGACCGGCAAGTTTACTTTGAAAAAA-TTAGAGTGCTCAAAGCAGGCGTGACGCCTGAATAATGGTGCATGGAATAATGGAATAGGACCTCGGTTCTA-TTTTGTTGGTTTTCGGAACACGAGGTAATGATTAAGAGGGACAGACGGGGGCATTC-GTATTGCGACGCTA----------------------------------------------------------------------------------------------------------------------------------------------------------------------------------------------------------------------------------------------------------------------------------------------------------------------------------------------------------------------------------------------------------------------------------------------------------------------------------------------------------------------------------------------------------------------------------------------------------------------------------------------------------------------------------------------------------------------------------------------------------------------------------------------------------------------------------------------------------------------------------------------------------------------------------------------------------------------------------------------------------------------------------------------------------------------------------------------------------------------------------------------------------------------------------------------------------------------------------------------------------------------------------------------------------------------------------------------------------------------------------------------------------------------------------------------------------------------------------------------------------------------------------------------------------------------------------------------------------------------------------------------------------------------------------------------------------------------------TAAGCACGGACCAAGGAGTCTAACATGTGCGCGAGTCAATGGGTCTTGAACAGGCCCAGGGGCGCAATGAAAGC-AAAGGTCGGCT-CCGCGTCGACCGAGTTGGGATCCCGCGGAGT---CTCTCCGCGGGCGCACTAACGACCCGT-CCTATGCGGCTCGCCGCTTGGGCGGAGTGTGAGCGTACACGTTGGGACCCGAAAGATGGTGAACT-ATG-CCCGAAGAGGATGAGGCCAGAGGAAACTCTGGTGGAGGTCCGCAGCGGTTCTGACGTGCAAATCGATCGTCAGATTCGGGTCTAGGGGCGAAAGACTAATCGAACCATCTAGTAGCTGGTT-CCCTCC-GAAGTTTCCCTCAGGATAGCTGGCGCTCGTCTAA-ATCAGTCTCATCCGGTAAAGCGAATGATTAGAGGCCTTGGGGCCGAAACGACCT-CAACCTATTCTCAAACTTTAAATGGGTG-A-GAAGTCCGCCTTGCTCGATCGAAGGCCGGACGCTCGGATGAGA-GTGCCCAGTGGGCC--ACTTTTGGTAAGCAG-AACTGG-CGCTGTGGGMTGAMCCAAACGCCGGGTTACGGCGCCCGATGCGAGACGCTCATGAGACCCCATGAAAGGTGTTGGTTGCTCCAGACAGCAGGACGGTGGCCATGGAAGTCGGAATCCGCTAAGGAGTGTGTAACAACTCACCTGCCGAAGCAACTAGCCCTGAAAATGGATGGCGCTCCAGCGTCGAG--CCCATACCCGGCCGCCGCGGCAGAGTTCCCT------CTGCGGAAGCTTACGCCGCGGTGAGTAGGAGGGTCGCTGCGGGGAGCGTCGAAGGTGCCGGGCGTGAGCCCGCCTGGAGCCCCCGCAGGCGCAGATCTTGGTGGTAGTAGCAAATACTCAAGTGAGAACCTTGAGGACTGAAGGTGGAGAAGGGTTCCATGTGAACAGCAGTTGAACATGGGTCAGTCGGCCCTAAGGGATCGGAGAAATCCGTTCCGAAGCGGGACCTTAG-A--TTGCGAGAGTCCCGCTGCCGACCGAAAGGGAATGGGGTCAATATT-CCCCAACCC-GGACACGGAGATCGGGTCTT-CGGGCCC-AAGTGCGGCGACGCAA-CCGAACTCGGAGAAGTCGACGGAGGACCCGGGGAA-GAGTTGTC-TTTT-CTTTGTAAGGGTTCGTGTCCCTGGAATCGGCTCGTCCGGAGATAGGGACGCTGTTCCCGTAAAAGCACCGCGGCTCTTGCGGTGTCC-GGTCCGCCTCTGTC-GGCCCTTGCAAATCCGAGGGAGACGGTGTGATTTTCGTGCCGGACCGTACCCATATCCGCAGC-------------------------------------------------------------------------------------------------------------------------------------------------------------------------------------------------------------------------------------------------------------------------------------------------------------------------------------------------------------------------------------------------------------------------------------------------------------------------------------------------------------------------------------------------------------------------------------------------------------------------------------------------------------------------------------------------------------------------------------------------------------------------------------------------------------------------------------------------------------------------------------------------------------------------------------------------------------------------------------------------------------------------------------------------------------------------------------------------------------------------------------------------------------------------------------------------------------------------------------------------------------------------------GCTCGTAAGAGTNCCGGAGGGAAAGCCCCCAGGAAGCAGCTCGCCACGAAAGCCGCTCGCAAGAGTGCGCCTGCCCCCGGCGGTGTTAAAAAGCCACATCGTTATAGGCCTGGCACAGTCGCTCTCCGAGAAATCCGTCGTTATCAGAAGTCTACCGAGCTTTTGATCCGCAAATTGCCCTTCCAGCGTTTAGTGAGGGAAATTGCTCAGGACTTCAAAACCGATCTCCGTTTCCAGAGCTCCGCCGTCATGGCTTTGCAAGAGGCTAGCGAAGCCTACTTGGTTGGGTTGTTCGAAGACACCAACTTGTGCGCAATCCACGCCAAGCG------------------------------------------------------AGACTTGGTGTGAATTGCAGGACACATTGAGCACTGATTTTTCGAACGCACATTGC-GGCCTCGGGTCCTACCCGGGGCCACGTCTGTCTGAGGGTCGGAT-AAACGCTTGCAGAAGGAGG------TC-TTTTCCTCCTACGTGGTCG-CA-CC--GG-AAG-C-CAGTCTTTCGCCGACCTAAG-TCTCGAGAGT--GCACGCCGGC-CGAGGAGCGTCCCGCGTAAGGACGCCCGAG-AGCGGG-AGTGGCGGATTCTTTCTTGCCTCCCGA-GAGCTCGGGCCAGCGGT---AGACGCAGGG-AGCCGGAAACTCCCCCC------GAGACCGC-------CCCGCGCGGTCTCA----ACACAC------------TAACAATGTCGACCTCAGATCAGGCGAGACGACCCG-----------------------------
>Ctenus_crulsi_isolate_ARACG000252 Concatenation of 7 sequences
-------------------------------------AGGTAAT-ATAAATTA---TATAAAAACCTA-TTTACATTGGCGGCAATTCATCTAATTAAAGG-AACTTGTTT--TATAATCGATATACCACG-TTAAATTTCACTTAAATTAT-------------------ATAA-TTTATATATCG-CCATCTTAAGAATTAATTTAAATA--AATTACTCTAAATATTTA-------TATATATATAGAAAGTTAGGTCAAGGTGTAATTAAAATTTAAGAAATT-AATGAGTTACAATAAATA-TATTTAAAGATTATTTTATTAAAAATAAATATAAAAAAGGATTTAAATGTAATATT-TT-AATAAAAATTAAATATGAATAAGACAAAAA-TGTGC-------------------------------------------------------------------------------------TTCTATTAAA--CTTAATTAATAGTAAAATCTGCTCAATG----AAAATTAAATAGCCGCTA-ATGTGCTAAGGTAGTATAATAATTTGTCTTTTAATTAAAGACTAA-AACAAAAGATTTAACATTTTAATTAATCTA-AATAATTTAATTATTTAAATTATTTTAA-TTCTAAAAAAATAATTATACAAAAAAAAGACGACAAGACCCTA-TTGAAC-TTAAC-TTTAGTTAAACTGGGGTAGTTGATTAAAAATATCT--TACAATA---ATTATTTATATATA---AGACCTACT-A-AAATAATTAAAAAATC-AAGTTACCATA-GGGATAACAGCGTAA-TAA-CTCTTAAAGCTCTTATTTCAAAAGAAAATTACGACCTCGATGTTGAA-TAATCTTCTAG-TTCACGCAATAGTGAAAAAAGA-AAGTCTGTTC--GACTTTTAAATAATT-ACA----------------------------------------------------------------------------------------------------------------------------------------------------------------------------TGC-ATGTCTAAGTACATGCCGTATTAAGGCGAAACCGCGAATGGCTCATTAAATCAGTTATGGTT-CCTTGGATCGTACCTTA-CTACTTGGATAACTGTGGCAATTCTAGAGCTAATACATGCAGCAGAGCTCAGACCTTCGGGGACGAGCGCTTTTATTAGACC-AAACCAATCGGACTTCGTGTCCGTCTCTCGTGGTGACTCTGTATAACTTTGGGCTGATCGCACGGGCCCGTCCCGGCGACGTATCTTTCAAGTGTCTGCCTTATCAACTTTCGATGGTAGGTTACGCGCCTACCATGGTCGTAACGGGTAACGGGGAATCAGGGTTCGATTCCGGAGAGGGAGCCTGAGAAACGGCTACCACATCCAAGGAAGGCAGCAGGCGCGCAAATTACCCACTCCCAGAACGGGGAGGTAGTGACGAAAAATAACAATACGGGACTCTTTTGAGACCCCGTAATTGGAATGAGTACACTCTAAATCCTTTAACGAGGATCCATTGGAGGGCAAGTCTGGTGCCAGCAGCCGCGGTAATTCCAGCTCCAATAGCGTATATTAAAGTTGTTGCGGTTAAAAAGCTCGTAGTTGGATCTCAGTTCCAGACGGGTGGTC-CGCCTACCGGTGGTTACTGCCTGTTCTGAACAGCCAGCCGGTTTCTCTTGATGATCTTCACCGGTTGTCTTGGGTGACCGGCAAGTTTACTTTGAAAAAA-TTAGAGTGCTCAAAGCAGGCGTGACGCCTGAATAATGGTGCATGGAATAATGGAATAGGACCTCGGTTCTA-TTTTGTTGGTTTTCGGAACACGAGGTAATGATTAAGAGGGACAGACGGGGGCATTC-GTATTGCGACGCTAGAGGTGAAATTCT-----------------------------------------------------------------------------------------------------------------------------------------------------------------------------------------------------------------------------------------------------------------------------------------------------------------------------------------------------------------------------------------------------------------------------------------------------------------------------------------------------------------------------------------------------------------------------------------------------------------------------------------------------------------------------------------------------------------------------------------------------------------------------------------------------------------------------------------------------------------------------------------------------------------------------------------------------------------------------------------------------------------------------------------------------------------------------------------------------------------------------------------------------------------------------------------------------------------AAACGGGTGGGCCCTCGAAATCCTGTGGAGGGAGGATTCAGTCTGGAGTTGCGGTCGCGCTGGTCGGAAAACGAGGTAGGGCTTCCCGTGACCGGGGCCGTCCGACCGCGAG-TTTCCGTTTCGCCAGACGCATTTGTCTCCCTCTCGAAGGACGCCGCAGCCGGTCGGGCAGCGCAAGCGCGACGGCCTGAGGGGCGGACGA--GGCAGGTGGCCGGTGGCGTGCCTCGTGCG-CGTCGCCGGTTGTTAGCCGGTCCGTCAGTGGCTCGTCGCTCGACCGAGGTATCACGAGGCCCTTCGGGGC-TCTCTCGCCTCCTCCTAACGGAAGTCGGGACAGACCGTCGCAAGCGAAGGCCGCCGTCCCGCCGCACTCCCTCGGAGTGGGCGGGCGAACGGTCGGCGCCGATCGCGACGGCGGACCCGTCGGAGGCCGGAGGCTGGCGGCGAGTAGGTCGGTCACCCACCCGACCCGTCTTGAAACACGGACCAAGGAGTCTAACATGTGCGCGAGTCAATGGGTCTTGAACAGGCCCAGGGGCGCAATGAAAGC-AAAGGTCGGCT-TCGCGTCGACCGAGTTGGGATCCCGCGGAGT---CTCTCCGCGGGCGCACTAACGACCCGT-CCTATGCGGCTCGCCGCTTGGGCGGAGTGTGAGCGTACACGTTGGGACCCGAAAGATGGTGAACT-ATG-CCCGAAGAGGATGAGGCCAGAGGAAACTCTGGTGGAGGTCCGCAGCGGTTCTGACGTGCAAATCGATCGTCAGATTCGGGTCTAGGGGCGAAAGACTAATCGAACCATCTAGTAGCTGGTT-CCCTCC-GAAGTTTCCCTCAGGATAGCTGGCGCTCGTCTAG-ATCAGTCTCATCCGGTAAAGCGAATGATTAGAGGCCTTGGGGCCGAAACGACCT-CAACCTATTCTCAAACTTTAAATGGGTG-A-GAAGTCCGCCTTGCTCGATCGAAGGCCGGACGCTCGGATGAGA-GTGCCCAGTGGGCC--ACTTTTGGTAAGCAG-AACTGG-CGCTGTGGGATGAACCAAACGCCGGGTTACGGCGCCCGATGCGAGACGCTCATGAGACCCCATGAAAGGTGTTGGTTGCTCCAGACAGCAGGACGGTGGCCATGGAAGTCGGAATCCGCTAAGGAGTGTGTAACAACTCACCTGCCGAAGCAACTAGCCCTGAAAATGGATGGCGCTCCAGCGTCGAG--CCCATACCCGGCCGCCGCGGCAGAGTTCCCT------TTGCGGAAGCTTACGCCGCGGTGAGTAGGAGGGTCGCTGCGGGGAGCGTCGAAGGTGCCGGGCGTGAGCCCGCCTGGAGCCCCCGCAGGCGCAGATCTTGGTGGTAGTAGCAAATACTCAAGTGAGAACCTTGAGGACTGAAGGTGGAGAAGGGTTCCATGTGAACAGCAGTTGAACATGGGTCAGTCGGCCCTAAGGGATCGGAGAAATCCGTTCCGAAGCGGGACCTTAG-A--TTGCGAGAGTCCCGCTGCCGACCGAAAGGGAATGGGGTCAATATT-CCCCAACCC-GGACACGGAGATCGGGTCTT-CGGGCCC-AAGTGCGGCGACGCAA-CCGAACTCGGAGAAGTCGACGGAGGACCCGGGGAA-GAGTTGTC-TTTT-CTTTGTAAGGGTTCGTGTCCCTGGAATCGGCTCGTCCGGAGATAGGGACGCTGTTCCCGTAAAAGCACCGCGGCTCTTGCGGTGTCC-GGTCCGCCTCTGTC-GGCCCTTGCAAATCCGAGGGAGACGGTGTGATTTTCGTGCCGGACCGTACCCATATCCGCAGCAGGTCTCCAAGGTGAACAGCCTCTAGTCGATA-----------TACTTTATATTTAATGTTTGGGGCTTGGTCAGCTATAGCTGGGACGGCTATAAGAGTTTTAATTCGTATGGAATTAGGTCATTCTGGTAGATTGTTAGGGGATGATCATTTATATAATGTTATTGTAACTGCTCATGCTTTTGTTATAATTTTTTTTATAGTAATACCTATTTTAATTGGTGGGTTTGGAAATTGATTGGTTCCTTTAATATTAGGGGCTCCAGACATATCTTTTCCTCGGATGAATAATTTATCTTTTTGATTATTACCCCCTTCTTTATTTTTATTGTTTATATCTTCTATAGTTGAAATAGGGGTTGGTGCTGGTTGAACAGTATATCCTCCGTTAGCTTCTAGAATTGGTCATATAGGGATGTCTATGGATTTTGCTATTTTTTCTTTACATTTAGCAGGGGCTTCTTCTATTATAGGGGCCGTTAATTTTATTTCTACTATTATTAATATACGTTTATTAGGAATGGGGATAGAAAGGGTTCCTTTATTTGTTTGATCGGTATTTATTACTGCAATTTTATTGTTATTATCTTTACCTGTATTAGCAGGAGCTATTACTATGTTATTAACTGATCGAAATTTTAATACTTCTTTTTTTGATCCTGCTGGGGGTGGAGATCCTGTTTTATTTCAACATTTATTTTGATTTTTTGGTCATCCTGAAGTTTATATTTTAATTTTACCTGGATTTGGTATTGTTTCTCATGTTATTAGATCTTTGGTAGGTAAGCGTGAACCTTTTGGTAGATTAGGAATAATTTATGCTATAGTTGGAATTGGGGGGATAGGATTTGTTGTTTGAGCTCATCATATATTTTCTATTGGTATAGATGTAGATACTCGAGCATATTTTACGGCTGCTACTATAATTATTGCTGTTCCTACTGGTATTAAGATTTTTAGTTGGATGGCTACTCTTCATGGTTCTTATTTTAAAATGAGAACCCCTTTAATATGGTCTATTGGTTTTGTATTTTTATTTACTTTAGGGGGAATTACTGGTGTAGTGTTGTCTAATTCTTCGTTAGATATTATTCTTCATGATACTTATTATGTAGTGG-------------------------------------------------------------------------------------------------------------------CGTAAGAGTACCGGAGGCAAGGCCCCCAGGAAGCAGCTCGCCACGAAGGCCGCTCGTAAGAGTGCGCCTGCTACCGGCGGCGTTAAAAAACCTCATCGTTATAGGCCGGGCACAGTAGCCCTCAGAGAAATCCGTCGTTATCAGAAGTCTACCGAGCTTTTGATCCGCAAATTACCTTTCCAGCGTTTAGTGAGGGAAATCGCTCAGGACTTCAAAACTGATCTCCGTTTCCAGAGCTCCGCCGTCATGGCTTTGCAAGAGGCTAGCGAAGCCTACTTGGTCGGGTTGTTCGAAGACACCAACTTGTGCGCAATTCGC----------------------------------------------------------------------------------------------------------------------------------------------------------------------------------------------------------------------------------------------------------------------------------------------------------------------------------------------------------------------------------------------------------------------------------------------------------------------------------------------------------------------------
>Ctenus_nigritus_03 Concatenation of 7 sequences
----------GTAC----------------------------------AAATT---CAACAAAACCTA-TTTATACTGGCGGCAATTCATCTAATTAAAGG-AACTTGTTT--AATAATCGATACTCCACG-TTAAATTTCACTTAAGTTA--------------------ATAA-TTTATATACCG-CCATCTAAAGAATTAATTAATATA--AATTACTCTAAATACTTA---------TATTTATAAAAAGTTAGGTCAAGGTGTAATTTACACTTAAGAAATT-AATGAGTTACAATAAACTATATTTAAAGACTATTATATTAAAAAATAATATGAAAGGGAATTTAAATGTAATATT-TT-AATAAAAATTAAATATGAATAAGATAAAAA-TGTGCACACATCGCCCGTC----------------------------------------------------------------------------------------------------------------------------------------------------------------------------------------------------------------------------------------------------------------------------------------------------------------------------------------------------------------------------------------------------------------------------------------------------------------------------------------------------------------------------------------------------------------------------------------------------------------------------------------------------------------------------------------------------------------------------------------------------ATGCCGTATTAAGGCGAAACCGCGAATGGCTCATTAAATCAGTTATGGTT-CCTTGGATCGTACCTTA-CTACTTGGATAACTGTGGCAATTCTAGAGCTAATACATGCAGCAGAGCTCAGACCTTCGGGGACGAGCGCTTTTATTAGACCAAAACCAATCGGACTTCGTGTCCGTCTCTCGTGGTGACTCTGTATAACTTTGGGCTGATCGCACGGGCACGTCCCGGCGACGTATCTTTCAAGTGTCTGCCTTATCAACTTTCGATGGTAGGTTACGCGCCTACCATGGTCGTAACGGGTAACGGGGAATCAGGGTTCGATTCCGGAGAGGGAGCCTGAGAAACGGCTACCACATCCAAGGAAGGCAGCAGGCGCGCAAATTACCCACTCCCAGAACGGGGAGGTAGTGACGAAAAATAACAATACGGGACTCTTTTGAGACCCCGTAATTGGAATGAGTACACTCTAAATCCTTTAACGAGGATCCATTGGAGGGCAAGTCTGGTGCCAGCAGCCGCGGTAATTCCAGCTCCAATAGCGTATATTAAAGTTGTTGCGGTTAAAAAGCTCGTAGTTGGATCTCAGTTCCAGACGGGTGGTC-CGCCTACCGGTGGTTACTGCCTGTTCTGAACAGCCAGCCGGTTTCTCTTGATGATCTTCACCGGTTGTCTTGGGTGACCGGCAAGTTTACTTTGAAAAAA-TTAGAGTGCTCAAAGCAGGCGTGACGCCTGAATAATGGTGCATGGAATAATGGAATAGGACCTCGGTTCTA-TTTTGTTGGTTTTCGGAACACGAGGTAATGATTAAGAGGGACAGACGGGGGCATTC-GTANTGCGACGCTAG-----------------------------------------------------------------------------------------------------------------------------------------------------------------------------------------------------------------------------------------------------------------------------------------------------------------------------------------------------------------------------------------------------------------------------------------------------------------------------------------------------------------------------------------------------------------------------------------------------------------------------------------------------------------------------------------------------------------------------------------------------------------------------------------------------------------------------------------------------------------------------------------------------------------------------------------------------------------------------------------------------------------------------------------------------------------------------------------------------------------------------------------------------------------------------------------------------------------------------------------------------------------------------------------------------------------------------------------------------------------------------------------------------------------------------------------------------------------------------------------------------------------------------------------------------------------------------------------------------------------------------------------------------------------------------------------------------------------------------------------------------------------------------------MSRGGSCCCAATGAAAGCAAAAGGTCGGCT-CCGCGTCGACCGAGTTGGGATCCCGCGGAGT---CTCTCCGCGGGCGCACTAACGACCCGT-CCTATGCGGCTCGCCGCTTGGGCGGAGTGTGAGCGCACACGTTGGGACCCGAAAGATGGTGAACT-ATG-CCCGAAGAGGATGAGGCCAGAGGAAACTCTGGTGGAGGTCCGCAGCGGTTCTGACGTGCAAATCGATCGTCAGATTCGGGTCTAGGGGCGAAAGACTAATCGAACCATCTAGTAGCTGGTT-CCCTCCGGAAGTTTCCCTCAGGATAGCTGGCGCTCGTCTAG-ATCAGTCTCATCCGGTAAAGCGAATGATTAGAGGCCTTGGGGCCGAAACGACCT-CAACCTATTCTCAAACTTTAAATGGGTG-ANGAAGTCCGCCTTGCTCGATCGAAGGCCGGACGCTCGGATGAGA-GTGCCCAGTGGGCC--ACTTTTGGTAAGCAG-AACTGG-CGCTGTGGGATGAACCAAACGCCGGGTTACGGCGCCCGATGCGAGACGCTCATGAGACCCCATGAAAGGTGTTGGTTGCTCCAGACAGCAGGACGGTGGCCATGGAAGTCGGAATCCGCTAAGGAGTGTGTAACAACTCACCTGCCGAAGCAACTAGCCCTGAAAATGGATGGCGCTCCAGCGTCGAG--CCCATACCCGGCCGCCGCGGCAGAGTTCC------CTTGCGGGAAGCTTACGCCGCGGTGAGTAGGAGGGTCGCTGCGGGGAGCGTCGAAGGTGCCGGGCGTGAGCCCGCCTGGAGCCCCCGCAGGCGCAGATCTTGGTGGTAGTAGCAAATACTCAAGTGAGAACCTTGAGGACTGAAGGTGGAGAAGGGTTCCATGTGAACAGCAGTTGAACATGGGTCAGTCGGCCCTAAGGGATCGGAGAAATCCGTTCCGAAGCGGGACCTTAG-A--TTGCGAGAGTCCCGCTGCCGACCGAAAGGGAATGGGGTCAATATT-CCCCAACCC-GGACACGGAGATCGGGTCTT-CGGGCCC-AAGTGCGGCGACGCAANCCGAACTCGGAGAAGTCGACGGAGGACCCGGGGAA-GAGTTGTC-TTTT-CTTTGTAAGGGTTCGTGTCCCTGGAATCGGCTCGTCCGGAGATAGGGACGCTGTTCCCGTAAAAGCACCGCGGCTCTTGCGGTGTCCGGGTCCGCCTCTGTC-GGCCCTTGCAAATCCGAGGGAGACGGTGTGATTTTCGTGCCGGACCGTAC------------------------------------------------------------------------------------------------------------------------------------------------------------------------------------------------------------------------------------------------------------------------------------------------------------------------------------------TCTTTATTTTTGTTGTTTATATCTTCTATAGTGGAGATAGGAGTTGGTGCTGGTTGGACAGTTTATCCTCCATTAGCTTCTAGAATTGGTCATATAGGAATGTCTATAGATTTTGCTATTTTTTCTTTACATTTGGCTGGGGCTTCTTCTATTATAGGAGCTGTTAATTTTATTTCTACTATTATTAATATGCGTTTATTAGGAATGAGAATAGAAAAGGTCCCTTTATTTGTTTGGTCGGTTTTTATTACTGCAATTTTATTATTATTGTCTTTACCTGTTTTAGCAGGTGCTATTACTATATTATTAACTGATCGTAATTTTAATACCTCTTTTTTTGATCCTGCAGGAGGAGGAGATCCTGTTTTATTTCAACATTTGTTTTGATTTTTTGGTCATCCTGAGGTTTATATTTTGATTTTGCCTGGATTTGGAATTGTTTCTCATGTAATTAGATCTTTAGTTGGTAAACGGGAACCGTTTGGTAGATTAGGGATGATTTATGCTATAGTTGGGATTGGTGGTATAGGATTT-----------------------------------------------------------------------------------------------------------------------------------------------------------------------------------------------------------------------------------------------------------------------------------------------------------------------------------------------------------------------------------------------------------------------------------------------GCCGCTCGTAAGAGTGCCCCTGCTACCGGCGGCGTTAAAAAACCCCATCGTTATAGGCCTGGAACCGTCGCTCTCCGAGAAATCCGTCGTTATCAGAAGTCTACTGAGCTTTTGATCCGCAAGTTGCCCTTCCAGCGTTTAGTGAGGGAAATCGCTCAGGACTTCAAAACCGATCTCCGTTTCCAGAGCTCCGCCKTCATGGCTTTGCAA--------------------------------------------------------------------------------------------------------------------------AGACTTGGTGTGAATTGCAGGACACATTGAGCACTGATTTTTCGAACGCACATTGCNGGCCTCGGGTCCTACCCGGGGCCACGTCTGTCTGAGGGTCGGAT-AAACGCTTGCAGAAGGAGG------TCNT-NTCCTCCTACGTGGTCG-CA-CC--GG-AAG-C-CAGTCTTTCGCCGACCTAAG-TCTCGAGAGY--GCACGCCGGC-CGAGGAGCGTCCCGCGTAAGGACGCCCGAGANGCGGG-AGTGGCGGATTGTCATTTGCCTCCCGGTTTGCTCGGGCCAGCGGC---GGACNGCGGAGGGCCGGAGACTCCCCCA------GAGACCGC-------CCCGCGCGGTCTCA----AACTTG------------AAACAATGTCGACCTCAGATC--------------------------------------------
>New_genus_42 Concatenation of 7 sequences
----------------------------------------TAGTAGTAAATTT---AAACAAAACCTA-TTTATTTTGGCGGCAATTAATCTAATTAAAGG-AACTTGTTT--AGTAATCGATAACTCACG-TTTACTTTCACTTAAATTA--------------------AAAA-TTTATATACCG-CCATCTTAAGAATCGATTTCTAAA--AACCATCCATTACTATTA-------------AAAAATAAGTTAGGTCAAGGTGTAATCTAAATTTTAGAAA-A-AATGAGTTACAATAAAAAACATTTAAGAACTTTTTAATAAAAATTAAAAATGAAAAAGAATTCAAACGTAATTTT-GA-AATAAAAATTCAATATGAATTTGCAAACAAATGTGCACACATCGCCC------------------------------------------------------------------------------------------------------------------------------------------------------------------------------------------------------------------------------------------------------------------------------------------------------------------------------------------------------------------------------------------------------------------------------------------------------------------------------------------------------------------------------------------------------------------------------------------------------------------------------------------------------------------------------------------------------------------------------------------------------------------------------------------------------------------------------------------------------------------------------------------------------------------------------------------------------------------------------------------------------------------------------------------------------------------------------------------------------------------------------------------------------------------------------------------------------------------------------------------------------------------------------------------------------------------------------------------------------------------------------------------------------------------------------------------------------------------------------------------------------------------------------------------------------------------------------------------------------------------------------------------------------------------------------------------------------------------------------------------------------------------------------------------------------------------------------------------------------------------------------------------------------------------------------------------------------------------------------------------------------------------------------------------------------------------------------------------------------------------------------------------------------------------------------------------------------------------------------------------------------------------------------------------------------------------------------------------------------------------------------------------------------------------------------------------------------------------------------------------------------------------------------------------------------------------------------------------------------------------------------------------------------------------------------------------------------------------------------------------------------------------------------------------------------------------------------------------------------------------------------------------------------------------------------------------------------------------------------------------------------------------------------------------------------------------------------------------------------------------------------------------------------------------------------------------------------------------------------------------------------------------------------------------------------------------------------------------------------------------------CGGACCAAGGAGTCTAACATGTGCGCGAGTCAATGGGTCTTGAACAGGCCCAGGGGCGCAATGAAAGC-AAAGGTCGGCT-TCGCGTCGACCGAGTTGGGATCCCGC-----------TCTGCGGGCGCACCAACGACCCGT-CCTATGCGGCTCGCCGCTTGGGCGGAGTGTGAGCGTACACGTTGGGACCCGAAAGATGGTGAACT-ATG-CCCGGACAGGACGAGGCCAGAGGAAACTCTGGTGGAGGTCCGCAGCGGTTCTGACGTGCAAATCGATCGTCAGATTCGGGTCTAGGGGCGAAAGACTAATCGAACCATCTAGTAGCTGGTT-CCCTCC-GAAGTTTCCCTCAGGATAGCTGGCGCTCGTCTAG-ATCAGTCTCATCCGGTAAAGCGAATGATTAGAGGCCTTGGGGCCGAAACGACCT-CAACCTATTCTCAAACTTTAAATGGGTG-A-GAAGTCCGCCTTACTCGATCGAAGGCCGGACGCTCGGATGAGA-GTGCCCAGTGGGCC--ACTTTTGGTAAGCAG-AACTGG-CGCTGTGGGATGAACCAAACGCCGGGTTACGGCGCCCGATGCGAGACGCTCATGAGACCCCATGAAAGGTGTTGGTTGCTCCAGACAGCAGGACGGTGGCCATGGAAGTCGGAATCCGCTAAGGAGTGTGTAACAACTCACCTGCCGAAGCAACTAGCCCTGAAAATGGATGGCGCTCCAGCGTCGAG--CCCATACCCGGCCGCCGCGGCAGAGTTCCGA------ACACGGAAGCTTACGCCGCGGTGAGTAGGAGGGTCGCTGCGGGGAGCGTCGAAGGTGCCGGGCGTGAGCCCGCCTGGAGCCCCCGCAGGCGCAGATCTTGGTGGTAGTAGCAAATACTCAAGTGAGAACCTTGAGGACTGAAGGTGGAGAAGGGTTCCATGTGAACAGCAGTTGAACATGGGTCAGTCGGCCCTAAGGGATCGGAGAAATCCGTTCCGAAGCGGGACCTTAG-A--TTGCGAGAGTCCCGCTGCCGACCGAAAGGGAATGGGGTCAATATT-CCCCAACCC-GGACACGGAGATCGGGTCTT-CGGGCCC-AAGTGCGGCGACGCAA-CCGAACTCGGAGAAGTCGACGGAGGACCCGGGGAA-GAGTTGTC-TTTT-CTTTGTAAGGGTTCGTGTCCCTGGAATCGGCTCGTCCGGAGATAGGGACGCTGTTCCCGTAAAAGCACCGCGGCTCTTGCGGTGTCC-GGTCCGCCTCTGTC-GGCCCTTGCAAATCCGAGGGAGATGGTGTGATTTTCGTGCCGGACCG----------------------------------------------------------GAACTTTGTATTTAATATTTGGAGCTTGGGCAGCTGTAGCTGGTACAGCTATAAGCGTTTTAATTCGAATGGAATTAGGACATTCTGGTAGATTATTAGGGGATGATCATTTATACAATGTTATTGTTACTGCTCATGCTTTTGTTATGATTTTTTTTATAGTAATACCTATTATAATTGGTGGTTTTGGGAATTGATTGATTCCTTTAATATTAGGAGCTCCTGATATGTCATTTCCTCGAATGAATAATTTGTCTTTTTGATTGTTACCTCCTTCTTTATTTTTATTGTTTATATCTTCTATAGTAGAGATAGGAGTTGGTGCGGGTTGAACTATTTATCCACCTTTGGCTTCTAGAATTGGACATATAGGTAGTTCTATGGATTTTGCTATTTTTTCTTTACATTTAGCTGGAGCTTCGTCTATTATAGGAGCTGTTAATTTTATTTCTACTATTGTTAATATGCGTTTATTAGGAATAGTAATGGAAAAAGTTCCTTTGTTTGTATGGTCTGTTTTTATTACTGCAGTTTTATTATTATTATCTTTACCTGTATTAGCAGGTGCTATTACTATACTATTAACTGATCGTAATTTTAATACNTTTTTTTTTGACCCTGCTGGGGAGGGGGATCCCAGTTTTTG------------------------------------------------------------------------------------------------------------------------------------------------------------------------------------------------------------------------------------------------------------------------------------------------------------------------------------------------------------------------------------------------------------------------------------------------------------------------------------------------------------------------------------------------------------------------------GNAGGCAAGGCCCCCAGGAAGCAGCTGGCCACCAAGGCCGCTCGTAAGAGTGCTCCCGCTACCGGTGGTGTTAAAAAACCACATCGTTATAGGCCMGGRACCGTTGCTCTCCGAGAAATCCGTCGTTATCAGAAGTCTACCGAGCTTTTGATCCGCAAGTTGCCCTTCCAACGTTTAGTGAGGGAAATCGCTCAGGACTTCAAAACTGATCTCCGTTTTCAGAGCTCCGCCGTGATGGCATTGCAAGAGGCTAGCGAAGCCTACTTGGTCGGCTTGTTCGAAGACACCAACTTGTGCGCCATTCACGCCAAGCGTGTCAC-------------------------------------------------------------------------ATTGAGCACTGATTTTTCGAACGCACATTGC-GGCCTCGGGTCCTACCCGGGGCCACGTCTGTCTGAGGGTCGGAT-AAACGCTTGCAGAAGGAGG------TC-T--TCCTCCTACGTGGTCG-CA-CC--GG-AAG-CACAGTCTTTCGCCGACCTAAG-TTTCGAGAGT--GCACGCCGGC-CGAGGAGCGTCCCGCGTAAGGACGCCCGAG-AGCGGG-AGTGGCGGAAG------TGCCTCCCGG-TTGCTCGGGCCAGCGGT---CGACGCGAGA--GCGGCGAACTCTCCCCCCA-GAGACWTTGTCT-----------------------CAAATG------------TAAAAATGTCGACCTCAGATC--------------------------------------------
>Phoneutria_boliviensis_10 Concatenation of 7 sequences
----------------------------------------------------------------CCTA-TTTATATTGGCGGCAATTAATCTCATTAAAGG-AACTTGTTT--AATAATCGATAACACACG-TTTAATTTCACTTAAATTA--------------------CTAA-TTTATATACCG-CCATCTTAAGAATCAACTTAACCA--AGTTATCCAAAATACTAC-----------ACTCTAAAAAGTTAGGTCAAGGTGTAATTAATATCTAAGCTA-A-AATGAGTTACAATAAACACTATTTAAGAATTTTTAATCCTAAAATTAAAATGAAAAAGAATTTAAATGTAATATT-TT-AATAAAAATTAAATATGAATAAGATAACAAATGTGCACACATC-----------------------------------------------------------------------------TTTCTATTAAA---ATTAATAATAGTAAGATCTGCTCAATG----AAAATTAAATAGCCGCAACACGTGCTAAGGTAGTATAATAACTTGTCTTTTAATTAAAGGCA-A-AACAAAAGATTTAACATTTTAAGACATGT--AAACAATTACATATTTAAACTATTTTAGTTTTTTAAAAAAAAACTATACAAAAAAAAGACGACAAGACCCTA-TTGAAC-TTAAC-TTTAGTTCAACTGGGGCAGTTGATTAAAAATATCT--TAATTAC---ATTTTAACAAAATA---TGACCTAAT-CCAATTAATTAAAAAATC-AAGTTACCATA-GGGATAACAGCGTAA-TAATTATCTAAAGCTCTCATACAAAAAATAGATTGCGACCTCGATGTTGAATTAATAATCTAA-TTTGCGCAATAGCAAAAAAAGA-AAGTCTGTTC--GACTTTTAAAAAATT-ACATGATCTG---------------------------------------------------------------------------------------------------------------------------------------------------------------------------------------------------------------------------------------------------------------------------------------------------------------------------------------------------------------------------------------------------------------------------------------------------------------------------------------------------------------------------------------------------------------------------------------------------------------------------------------------------------------------------------------------------------------------------------------------------------------------------------------------------------------------------------------------------------------------------------------------------------------------------------------------------------------------------------------------------------------------------------------------------------------------------------------------------------------------------------------------------------------------------------------------------------------------------------------------------------------------------------------------------------------------------------------------------------------------------------------------------------------------------------------------------------------------------------------------------------------------------------------------------------------------------------------------------------------------------------------------------------------------------------------------------------------------------------------------------------------------------------------------------------------------------------------------------------------------------------------------------------------------------------------------------------------------------------------------------------------------------------------------------------------------------------AGAGCGGGTGCGAGGCCCATAGCCGCTAGGTCCGTCTCGGATGCGATCTCCTGGGAGTCGGGTTGCTTGGGAGTGCAGCCCTAATCGGGTGGTAAACTCCACCTAAGGCTAAATACTGCCGTGAGACCGATAGCAAACAAGTACCGTGAGGGAAAGTTGCAAAGAACTTTGAAGAGAGAGTTCAAGAGTACGTGAAACTGCTCAGAGGTAAACGGGTGGGCCCTCGAAATCCTGTGGAGGGAGGATTCAGTCTGGAGTTGCGGTCGCGCTGGTCGGAAAACGAGGTAGGGCTTCCCGAGACCGGGGCCGTCCGACCGCGAGCTTTCCGCTCCGCCAGACGCATTTGTCTCCCTCTCGAAGGACGCCGCAGCCGGTCGGGCAGCGCAAGCGCGACGGCCTGAGGGGCGGACGAT-GGCAGGTGGCCGGGGGCGCGCCTCGTGCG-CGTCGCCGGTTGTTAGCCGGTCCGTCAGTGGCTCGTCGCTCGACCGAGGTATCACGAGGCCCTTCGGGGC-TCCATCGCCTCCTCCCAACGGAAGTCGGGACAGACCGTCGCAAGCGAAGGCCGCCGTCCCGCCGCACTCCCTCGGAGTGGGCGAGCGAACTGTCGGCGCCGATCGCGACGGCGGACCCGTC-----------------------------------------------------GACACGGACCAAGGAGTCTAACATGTGCGCGAGTCAATGGGTCTTGAACAGGCCCAGGGGCGCAATGAAAGC-AAAGGTCGGCT-CCGCGTCGACCGAGTTGGGATCCCGCGGNGTT--CTTCCCGCGGGCGCACCAACGACCCGT-CCTATGCGGCTCGCCGCTTGGGCGGAGTGTGAGCGTACACGTTGGGACCCGAAAGATGGTGAACT-ATG-CCCGGACAGGATGAGGCCAGAGGAAACTCTGGTGGAGGTCCGCAGCGGTTCTGACGTGCAAATCGATCGTCAGATCCGGGTCTAGGGGCGAAAGACTAATCGAACCATCTAGTAGCTGGTT-CCCTCC-GAAGTTTCCCTCAGGATAGCTGGCGCTCGTCTAG-ATCAGTCTCATCCGGTAAAGCGAATGATTAGAGGCCTTGGGGCCGAAACGACCT-CAACCTATTCTCAAACTTTAAATGGGTG-A-GAAGTCCGCCTTGCTCGATCGAAGGCCGGACGCTCGGATGAGA-GTGCCCAGTGGGCC--ACTTTTGGTAAGCAG-AACTGG-CGCTGTGGGATGAACCAAACGCCGGGTTACGGCGCCCGATGCGAGACGCTCATGAGACCCCATGAAAGGTGTTGGTTGCTCCAGACAGCAGGACGGTGGCCATGGAAGTCGGAATCCGCTAAGGAGTGTGTAACAACTCACCTGCCGAAGCAACTAGCCCTGAAAATGGATGGCGCTCCAGCGTCGAG--CCCATACCCGGCCGCCGCGGCAGAGTTCCCT--------CGGGAAACTTACGCCGCGGTGAGTAGGAGGGTCGCTGCGGGGAGCGTCGAAGGTGCCGGGCGTGAGCCCGCCTGGAGCCCCCGCAGGCGCAGATCTTGGTGGTAGTAGCAAATACTCAAGTGAGAACCTTGAGGACTGAAGGTGGAGAAGGGTTCCATGTGAACAGCAGTTGAACATGGGTCAGTCGGCCCTAAGGGATCGGAGAAATCCGTTCCGAAGCGGGACCTTAG-A--TTGCGAGAGTCCCGCTGCCGACCGAAAGGGAATGGGGTCAATATT-CCCCAACCC-GGACACGGAGATCGGGTCTT-CGGGCCC-AAGTGCGGCGACGCAA-CCGAACTCGGAGAAGTCGACGGAGGACCCGGGGAA-GAGTTGTC-TTTT-CTTTGTAAGGGTTCGTGTCCCTGGAATCGGCTCGTCCGGAGATAGGGACGCTGTTCCCGTAAAAGCACCGCGGCTCTTGCGGTGTCC-GGTCCGCCTCTGTC-GGCCCTTGCAAATCCGAGGGAGATGGTGTGATTTTCGTGCCGGACCGTAC----------------------------------------------AAGATATTGGAACTTTGTATTTGATGTTTGGGGCTTGAGCTGCTATAGCTGGTACAGCTATAAGAGTATTAATTCGTATGGAGTTAGGACACTCTGGGAGATTGTTAGGGGATGATCATTTATATAATGTTATTGTAACGGCTCATGCTTTTGTAATGATTTTTTTTATGGTTATGCCAATTTTGATTGGAGGTTTTGGTAATTGATTGGTTCCTTTGATATTAGGGGCTCCTGATATGTCATTTCCTCGTATGAATAATTTATCTTTTTGATTATTACCTCCTTCTTTATTTTTGTTATTTATATCTTCTATGGTTGAAATAGGGGTTGGTGCTGGGTGAACTGTTTACCCTCCTTTAGCTTCTAGCATTGGTCATATAGGGATATCTATGGATTTTGCTATTTTTTCTTTACATTTGGCTGGAGCTTCTTCTATTATAGGGGCGGTAAATTTTATTTCTACTATTATTAATATGCGTTTGTTAGGAATGAGAATGGAAAAGGTTCCTTTGTTTGTTTGGTCAGTTTTTATTACTGCAATTTTGTTATTATTGTCTTTGCCTGTATTAGCAGGGGCTATTACTATATTGTTAACTGATCGTAATTTTAATACTTCTTTTTTTGATCCTGCAGGGGGTGGGG------------------------------------------------------------------------------------------------------------------------------------------------------------------------------------------------------------------------------------------------------------------------------------------------------------------------------------------------------------------------------------------------------------------------------------------------------------------------------------------------------------------------------------------------------------------------------------------------------CCCCAGGAAGCAGCTCNCCCCGAAAACCGCTCGTAAGAGCGCCCCGCNTMCCGGCGGTGTTAAAAAACCTCATCGTTATCGACCTGGTACCGTTGCTCTCCGAGAAATCCGTCGTTATCAGAAGTCTACCGAGCTTTTGATCCGCAAGTTGCCCTTTCAGCGTCTAGTGAGAGAAATTGCTCAGGACTTCAAAACCGATCTTCGTTTCCAGAGCTCCGCTGTTATGGCTTTACAAGAGGCAAGCGAAGCCTTCTTGGTTGGCTTGTTCGAGGACACCAACTTGTGCGCCATTCACGCCAAGCGGG------------------------------------------------------------------------------TTGAGCACTGATTTTTCGAACGCACATTGC-GGCCTCGGGTCCTACCCGGGGCCACGTCTGTCTGAGGGTCGGAT-AAACGCTTGCAGAAGGAGG------TC-T--TCCTCCTACGTGGTCG-CA-CC--GG-AAG-C-CAGTCTTTCGCCGACCCAAA-TCTCGAGAGC--GAAC-CACGC-CGAGGAGCGTCCCGCGTAAGGACGCCCGAG-AGCGGG-AGTGGCGGTAA-----TTGCCTCCCGG-TCGCTCGGGCCAGCGGT---AGATGCGAGA--GACGTGGATCTCCCCGA-----GAGACCGC------CCCCGCGCGGTCTCA----ACCCTA------------TAACAATGTCGNCCTCAGATC--------------------------------------------
>Phoneutria_boliviensis_23 Concatenation of 7 sequences
----------------------------------------------TAAATTT---TAAAAAAACCTA-TTTATATTGGCGGCAATTAATCTCATTAAAGG-AACTTGTTT--AATAATCGATAACACACG-TTTAATTTCACTTAAATCA--------------------CTAA-TTTATATACCG-CCATCTTAAGAATCAACTTAACCA--AGTTATCCAAAATACTAC-----------ACTCTAAAAAGTTAGGTCAAGGTGTAATTAATATTTCAGCTA-A-AATGAGTTACAATAAACACTATTTAAGAATTTTTAATCCTAAAATTAAAATGAAAAAGAATTTAAATGTAATATT-TT-AATAAAAATTAAATATGAATAAGATAACAAATGTGCACACATCGCC------------------------------------------------------------------------------TATTAAA---ATTAATAATAGTAAGATCTGCTCAATG----AAAATTAAATAGCCGCAACACGTGCTAAGGTAGTATAATAACTTGTCTTTTAATTAAAGACA-A-AACAAAAGATTTAACATTTTAAGACATGT--AAACAATTACATATTTAAATTATTTTAGTTTTTTAAAAAAAAACTATACAAAAAAAAGACGACAAGACCCTA-TTGAAC-TTAAC-TTTAGTTCAACTGGGGCAGTTGATTAAAAATATCT--TAATTAC---ATTTTAACAAAATA---TGACCTAAT-CCAATTAATTAAAAAATC-AAGTTACCATA-GGGATAACAGCGTAA-TAATTATCTAAAGCTCTCATACAAAAAATAGATTGCGACCTCGATGTTGAATTAATAATCTAA-TTTGCGCAATAGCAAAAAAAGA-AAGTCTGTTC--GACTTTTAAAAAATT-ACATGATC---------------------------------------------------------------------------------------------------------------------------------------------------------------------------------------------TATTAAGGCGAAACCGCGAATGGCTCATTAAATCAGTTATGGTT-CCTTGGATCGTACCTTA-CTACTTGGATAACTGTGGCAATTCTAGAGCTAATACATGCAGCAGAGCTCAGACCTTCGGGGACGAGCGCTTTTATTAGACCAAAACCAATCGGACTTCGTGTCCGTCTCTCGTGGTGACTCTGTATAACTTTGGGCTGATCGCACGGGCCCGTCCCGGCGACGTATCTTTCAAGTGTCTGCCTTATCAACTTTCGATGGTAGGTTACGCGCCTACCATGGTCGTAACGGGTAACGGGGAATCAGGGTTCGATTCCGGAGAGGGAGCCTGAGAAACGGCTACCACATCCAAGGAAGGCAGCAGGCGCGCAAATTACCCACTCCCAGAACGGGGAGGTAGTGACGAAAAATAACAATACGGGACTCTTTTGAGACCCCGTAATTGGAATGAGTACACTCTAAATCCTTTAACGAGGATCCATTGGAGGGCAAGTCTGGTGCCAGCAGCCGCGGTAATTCCAGCTCCAATAGCGTATATTAAAGTTGTTGCGGTTAAAAAGCTCGTAGTTGGATCTCAGTTCCAGACGGGTGGTC-CGCCTACCGGTGGTTACTGCCTGTTCTGAACAGCCAGCCGGTTTCTCTTGATGATCTTCACCGGTTGTCTTGRGTGACCGGCAAGTTTACTTTGAAAAAA-TTAGAGTGCTCAAAGCAGGCGTGACGCCTGAATAATGGTGCATGGAATAATGGAATAGGACCTCGGTTCTA-TTTTGTTGGTTTTCGGAACACGAGGTAATGATTAAGAGGGACAGACNGGGGCATTC-------------------------------------------------------------------------------------------------------------------------------------------------------------------------------------------------------------------------------------------------------------------------------------------------------------------------------------------------------------------------------------------------------------------------------------------------------------------------------------------------------------------------------------------------------------------------------------------------------------------------------------------------------------------------------------------------------------------------------------------------------------------------------------------------------------------------------------------------------------------------------------------------------------------------------------------------------------------------------------------TCTGCAGCAAGTCCCCCTGACCGGGGCCTACCCAGAGCGGGTGCGAGGCCCATAGCCGCTAGGTCCGTCTCGGATGCGATCTCCTGGGAGTCGGGTTGCTTGGGAGTGCAGCCCTAATCGGGTGGTAAACTCCACCTAAGGCTAAATACTGCCGTGAGACCGATAGCAAACAAGTACCGTGAGGGAAAGTTGCAAAGAACTTTGAAGAGAGAGTTCAAGAGTACGTGAAACTGCTCAGAGGTAAACGGGTGGGCCCTCGAAATCCTGTGGAGGGAGGATTCAGTCTGGAGTTGCGGTCGCGCTGGTCGGAAAACGAGGTAGGGCTTCCCGAGACCGGGGCCGTCCGACCGCGAGCTTTCCGCTCCGCCAGACGCATTTGTCTCCCTCTCGAAGGACGCCGCAGCCGGTCGGGCAGCGCAAGCGCGACGGCCTGAGGGGCGGACGAT-GGCAGGTGGCCGGNGGCGCGCCTCGTGCG-CGTCGCCGGTTGTTAGCCGGTCCGTCAGTGGCTCGTCGCTCGACCGAGGTATCACGAGGCCCTTCGGGGC-TCCATCGCCTCCTCCCAACGGAAGTCGGGACAGACCGTCGCAAGCGAAGGCCGCCGTCCCGCCGCACTCCCTCGGAGNGGGCGAGCGAACTGTCGGCGCCGATCGCGACGGCGGACCCGTCGGA-------------------------------------------------------------------------------------GATGGGTCTTGNACAGGCCCA-GGGCGCAATGAAAGC-AAAGGTCGGCT-CCGCGTCGACCGAGTTGGGATCCCGCGGGAT---CTTCCCGSGGGGGSRCCAACGACCCGTCCCTATGCGGCTCGCCGCTTGGGCGGAGTGTGAGCGTACACGTTGGGACCCGAAAGATGGTGAACT-ATG-CCCGGACAGGATGAGGCCAGAGGAAACTCTGGTGGAGGTCCGCAGCGGTTCTGACGTGCAAATCGATCGTCAGATCCGGGTCTAGGGGCGAAAGACTAATCGAACCATCTAGTAGCTGGTT-CCCTCC-GAAGTTTCCCTCAGGATAGCTGGCGCTCGTCTAG-ATCAGTCTCATCCGGTAAAGCGAATGATTAGAGGCCTTGGGGCCGAAACGACCT-CAACCTATTCTCAAACTTTAAATGGGTG-A-GAAGTCCGCCTTGCTCGATCGAAGGCCGGACGCTCGGATGAGA-GTGCCCAGTGGGCC--ACTTTTGGTAAGCAGNAACTGG-CGCTGTGGGATGAACCAAACGCCGGGTTACGGCGCCCGATGCGAGACGCTCATGAGACCCCATGAAAGGTGTTGGTTGCTCCAGACAGCAGGACGGTGGCCATGGAAGTCGGAATCCGCTAAGGAGTGTGTAACAACTCACCTGCCGAAGCAACTAGCCCTGAAAATGGATGGCGCTCCAGCGTCGAG--CCCATACCCGGCCGCCGCGGCAGAGTTCC--------CTCGGGAAACTTACGCCGCGGTGAGTAGGAGGGTCGCTGCGGGGAGCGTCGAAGGTGCCGGGCGTGAGCCCGCCTGGAGCCCCCGCAGGCGCAGATCTTGGTGGTAGTAGCAAATACTCAAGTGAGAACCTTGAGGACTGAAGGTGGAGAAGGGTTCCATGTGAACAGCAGTTGAACATGGGTCAGTCGGCCCTAAGGGATCGGAGAAATCCGTTCCGAAGCGGGACCTTAG-A--TTGCGAGAGTCCCGCTGCCGACCGAAAGGGAATGGGGTCAATATT-CCCCAACCC-GGACACGGAGATCGGGTCTT-CGGGCCCNAAGTGCGGCGACGCAA-CCGAACTCGGAGAAGTCGACGGAGGACCCGGGGAA-GAGTTGTCNTTTT-CTTTGTAAGGGTTCGTGTCCCTGGAATCGGCTCGTCCGGAGATAGGGACGCTGTTCCCGTAAAAGCACCGCGGCTCTTGCGGTGTCC-GGTCCGCCTCTGTC-GGCCCTTGCAAATCCGAGGGAGATGGTGTGATTTTCGTGCCGGACCGTACCCATATCCGCAGCAGG--------------------------------GATATTGGAACTTTGTATTTGATGTTTGGGGCTTGGGCTGCTATAGCTGGTACAGCTATAAGAGTATTAATTCGTATGGAGCTAGGACATTCTGGGAGATTGTTAGGAGATGATCATTTATATAATGTTATTGTAACGGCTCATGCTTTTGTAATGATTTTTTTTATGGTTATGCCAATTTTGATTGGGGGTTTTGGTAATTGGTTGGTCCCTTTGATATTAGGGGCTCCTGATATGTCGTTTCCTCGTATGAATAATTTATCTTTTTGATTATTACCTCCTTCTTTATTTTTGTTGTTTATATCTTCTATGGTTGAAATAGGGGTTGGTGCAGGGTGAACTGTTTATCCTCCTTTAGCTTCTAGTGTTGGTCATATAGGGATATCTATGGATTTTGCTATTTTTTCTTTACATTTGGCTGGAGCTTCTTCTATTATGGGGGCTGTAAATTTTATTTCTACTATTATTAATATGCGTTTGTTAGGAATGAGAATGGAAAAAGTTCCTTTGTTTGTTTGGTCAGTTTTTATTACTGCAATTTTGTTATTATTGTCTTTGCCTGTATTAGCAGGGGCTATTACTATATTGTTAACTGATCGTAATTTTAATACTTCTTTTTTTGACCCTGCAGGTGGTGGGGATCCTGTGCTA---------------------------------------------------------------------------------------------------------------------------------------------------------------------------------------------------------------------------------------------------------------------------------------------------------------------------------------------------------------------------------------------------------------------------------------------------------------------------------------------------------------------------------------------------------------CCGCTCGTAAGAGTNCCGGAGGCAAGGCCCCCAGGAAGCAGCTCGCCCCGAAAACCGCTCGTAAGAGTGCGCCCGCTACCGGCGGTGTTAAAAAACCTCATCGTTATCGACCTGGTACCGTTGCTCTCCGAGAAATCCGTCGTTATCAGAAGTCTACCGAGCTTTTGATCCGCAAGTTGCCCTTTCAGCGTCTAGTGAGAGAAATTGCTCAGGACTTCAAAACCGATCTTCGTTTCCAGAGCTCCGCTGTTATGGCTTTACAAGAGGCAAGCGAAGCCTACTTGGTTGGCTTGTTCGAGGACACCAACTTGTGCGCCATTCACGCCAAGCGTGTCACCATCATGAAAAAGGATATA-------------------------------------------------------TTGAGCACTGATTTTTCGAACGCACATTGC-GGCCTCGGGTCCTACCCGGGGCCACGTCTGTCTGAGGGTCGGAT-AAACGCTTGCAGAAGGAGG------TC-T--TCCTCCTACGTGGTCG-CA-CC--GG-AAG-C-CAGTCTTTCGCCGACCCAAA-TCTCGAGAGC--GAAC-CACGC-CGAGGAGCGTCCCGCGTAAGGACGCCCGAG-AGCGGG-AGTGGCGGTAA-----TTGCCTCCCGG-TCGCTCGGGCCAGCGGT---AGATGCGAGA--GACGTGGATCTCCCCGA-----GAGACCGC------CCCCGCGCGGTCTCA---------------------------------------------------------------------------------------
>Phoneutria_fera Concatenation of 7 sequences
-------------------------------------AGGTAATAATAAACTT---TAAAAAAACCTA-TTTATATTGGCGGCAATTAATCTTATTAAAGG-AACTTGTTT--AATAAACGATAACACACG-TTTAATTTCACTTAAATCA--------------------CTAA-TTTATATACCG-CCATCTCAAGAATCAACTAAACCA--AGTTATTCAAAATACCAT----------AACCCTAAAAAGTTAGGTCAAGGTGTAATTGATATTTAAGCTA-A-AATGAGTTACAATAAACACTATTTAAGGATTTTTAACTCAAAAACTAAAATAAAAAGGAATTTAAATGTAATATT-TT-AATAAAAATTAAATATGAATAAGATAAAAAATGTGC-------------------------------------------------------------------------------------TTTTATTAAA---CTCAATAATAGTAAAATCTGCTCAATG----AAAATTAAATAGCCGCAATACGTGCTAAGGTAGTATAATAATTTGTCTTCTAATTAAAGACA-A-AACAAAAGATTTAACATTTTAAAACATAT--AAATAACTACATACTTAAACTATTCCAG-CTCTCAAAAAAAAACTATAAAAAAAAAAGACGACAAGACCCTA-TTGAAC-TTAAC-TTTAGTTCAACTGGGGCAGTTGATTAAACATATCT--TAATTTT---AATATTAAAAAATA---AGACCTAAT-AAAATTAACTAAAAAATC-AAGTTACCATA-GGGATAACAGCGTAA-TAATTATTTAAAGTCCTTATATAAAAAATAAATTGCGACCTCGATGTTGAA-TAATAATCTAA-TTTACGCAATAGTAAAAAAAGA-AAGTCTGTTC--GACTTTTAAAAAATT-ACA----------------------------------------------------------------------------------------------------------------------------------------------------------------------------TGC-ATGTCTAAGTACATGCCGTATTAAGGCGAAACCGCGAATGGCTCATTAAATCAGTTATGGTT-CCTTGGATCGTACCTTA-CTACTTGGATAACTGTGGCAATTCTAGAGCTAATACATGCAGCAGAGCTCAGACCTTCGGGGACGAGCGCTTTTATTAGACC-AAACCAATCGGACTTCGTGTCCGTCTCTCGTGGTGACTCTGTATAACTTTGGGCTGATCGCACGGGCCCGTCCCGGCGACGTATCTTTCAAGTGTCTGCCTTATCAACTTTCGATGGTAGGTTACGCGCCTACCATGGTCGTAACGGGTAACGGGGAATCAGGGTTCGATTCCGGAGAGGGAGCCTGAGAAACGGCTACCACATCCAAGGAAGGCAGCAGGCGCGCAAATTACCCACTCCCAGAACGGGGAGGTAGTGACGAAAAATAACAATACGGGACTCTTTTGAGACCCCGTAATTGGAATGAGTACACTCTAAATCCTTTAACGAGGATCCATTGGAGGGCAAGTCTGGTGCCAGCAGCCGCGGTAATTCCAGCTCCAATAGCGTATATTAAAGTTGTTGCGGTTAAAAAGCTCGTAGTTGGATCTCAGTTCCAGACGGGTGGTC-CGCCTACCGGTGGTTACTGCCTGTTCTGAACAGCCAGCCGGTTTCTCTTGATGATCTTCACCGGTTGTCTTGGGTGACCGGCAAGTTTACTTTGAAAAAA-TTAGAGTGCTCAAAGCAGGCGTGACGCCTGAATAATGGTGCATGGAATAATGGAATAGGACCTCGGTTCTA-TTTTGTTGGTTTTCGGAACACGAGGTAATGATTAAGAGGGACAGACGGGGGCATTC-GTATTGCGACGCTAGAGGTGAAATTCT-----------------------------------------------------------------------------------------------------------------------------------------------------------------------------------------------------------------------------------------------------------------------------------------------------------------------------------------------------------------------------------------------------------------------------------------------------------------------------------------------------------------------------------------------------------------------------------------------------------------------------------------------------------------------------------------------------------------------------------------------------------------------------------------------------------------------------------------------------------------------------------------------------------------------------------------------------------------------------------------------------------------------------------------------------------------------------------------------------------------------------------------------------------------------------------------------------------------AAACGGGTGGGCCCTCGAAATCCTCTGGAGGAAGGATTCAGTCTGGAGTAGCGGTCGCGCTGGTCGGAAAACGAGGTAGGGATTCCCGACACCGGGGCCATCCGACCGCGAGCTTTCCGCTCCGCCAGACTCATTTGTCTCCCTCTCGAAGGACGCCGCAGCCGGTCGGGCAGCGCAAGCGCGACGGCCTGAGGGGCGGACG---TGGCAGTGGCCAATGGCGCCCCTCGTGCG-CGTCGCCGGTTGTTAGCCGGTCCGTCAGTGGCTCGTCGCTCGACCGAGGTATCACTAGGCCCTTCGGGGC-TCCATCGCCTCCTCCCAACGGAAGTCGGGACAGACCGTCGCAAGCGAAGGCCGCCTTCCCTCCGCACTCCCTCGGAGTGGGCGAGTGAACTGTCGGCGACGATCGCGACGGCGGACCCGTCGGAGGCCGGAGGCTGGAGGCGAGTAGGTCGGTCACCCATCCGACCCGTCTTGAAACACGGACCAAGGAGTCTAACATGTGCGCGAGTCAATGGGTCTTGAACAGGCCCAGGGGTGCAATGAAAGC-AAAGGTCGGCT-TCGCGTCGACCGAGTTGGGATCCCGCGGAT----CTTCCCGCGGGCGCACCAACGACCCGT-CCTATGCGGCTCGCCGCTTGGGCGGAGTGTGAGCGTACACGTTGGGACCCTAAAGATGGTGAACT-ATG-CCCGG-CAGGATGAGGCCAGAGGAAACTCTGGTGGAGGTCCGCAGCGGTTCTGACGTGCAAATCGATCGTCAGATCCGGGTCTAGGGGCGAAAGACTAATCGAACCATCTAGTAGCTGGTT-CCCTCC-GAAGTTTCCCTCAGGATAGCTGGCGCTCGTCTAG-ATCAGTCTCATCCGGTAAAGCGAATGATTAGAGGCCTTGGGGCCGAAACGACCT-CAACCTATTCTCAAACTTTAAATGGGTG-A-GAAGTCCGCCTTGCTCGATCGAAGGCCGGACGCTCGGATGAGA-GTGCCCAGTGGGCC--ACTTTTGGTAAGCAG-AACTGG-CGCTGTGGGATGAACCAAACGCCGGGTTACGGCGCCCGATGCGAGACGCTCATGAGACCCCATGAAAGGTGTTGGTTGCTCCAGACAGCAGGACGGTGGCCATGGAAGTCGGAATCCGCTAAGGAGTGTGTAACAACTCACCTGCCGAAGCAACTAGCCCTGAAAATGGATGGCGCTCCAGCGTCGAG--CCCATACCCGGCCGCCGCGGCAGAGTTCCCT--------CGGGAAACTTACGCCGCGGTGAGTAGGAGGGTCGCTGCGGGGAGCGTCGAAGGTGCCGGGCGTGAGCCCGCCTGGAGCCCCCGCAGGCGCAGATCTTGGTGGTAGTAGCAAATACTCAAGTGAGAACCTTGAGGACTGAAGGTGGAGAAGGGTTCCATGTGAACAGCAGTTGAACATGGGTCAGTCGGCCCTAAGGGATCGGAGAAATCCGTTCCGAAGCGGGACCTTAG-A--TTGCGAGAGTCCCGCTGCCGACCGAAAGGGAATGGGGTCAATATT-CCCCAACCC-GGACACGGAGATCGGGTCTT-CGGGCCC-AAGTGCGGCGACGCAA-CCGAACTCGGAGAAGTCGACGGAGGACCCGGGGAA-GAGTTGTC-TTTT-CTTTGTAAGGGTTCGTGTCCCTGGAATCGGCTCGTCCGGAGATAGGGACGCTGTTCCCGTAAAAGCACCGCGGCTCTTGCGGTGTCC-GGTCCGCCTCTGTC-GGCCCTTGCAAATCCGAGGGAGATGGTGTGATTTTCGTGCCGGACCGTACCCATATCCGCAGCAGGTCTCCAAGGTGAACAGCCTCTAGTCGATA-----------GACTTTGTATTTAATGTTTGGGGCTTGGGCAGCTATAGCTGGTACAGCTATGAGAGTTTTAATTCGGATGGAATTAGGACATTCTGGTAGACTGTTAGGGGATGATCATTTATATAATGTTATTGTAACTGCTCATGCTTTTGTGATAATTTTTTTTATAGTTATGCCAATCTTGATTGGTGGTTTTGGTAATTGGTTAGTTCCTTTAATATTAGGGGCTCCTGATATATCATTTCCTCGTATAAATAATTTATCTTTTTGATTGTTGCCACCTTCTTTATTTTTGTTATTTATATCTTCTATAGTTGAGATAGGGGTAGGTGCTGGATGAACTGTTTATCCTCCTTTGGCTTCTAGAATTGGGCATATAGGTATATCTGTGGATTTTGCTATTTTTTCTTTACATTTAGCGGGGGCTTCTTCTATTATAGGAGCGGTTAATTTTATTTCTACTATTATTAATATACGTTTATTAGGGATAACTATGGAAAGGGTTCCTTTGTTTGTTTGATCGGTTTTTATTACTGCAATTTTGTTGCTATTATCTTTACCTGTATTAGCAGGGGCTATTACTATATTGTTAACTGATCGTAATTTTAATACTTCTTTTTTTGATCCTGCAGGAGGAGGGGATCCTGTATTGTTTCAACATTTATTTTGATTTTTTGGTCATCCTGAGGTTTATATTTTGATTTTGCCTGGTTTTGGTATTGTTTCTCATGTTATTAGATCTACTATAGGTAAACGTGAGCCTTTTGGTAGATTAGGAATGATTTATGCTATAGTGGGTATTGGGGGTATAGGATTTGTTGTTTGGGCTCATCATATATTTTCTATTGGAATAGATGTTGATACTCGAGCATATTTTACGGCTGCTACTATAATTATTGCTGTTCCTACTGGGATTAAGGTTTTTAGATGGATAGCTACTTTACATGGTTCTTATTTTAAGATAAGAACTCCTTTAATATGGGGTGTTGGTTTTGTGTTTTTATTCACTTTAGGTGGTATTACTGGTGTAGTATTGTCAAATTCTTCTTTAGATATTATTCTTTATGATACTTATTATGTGGTGG-------------------------------------------------------------------------------------------------------------------CGTAAGAGTACCGGAGGCAAAGCCCCCAGGAAGCAGCTCGCCACTAAAGCCGCTCGTAAGAGTGCGCCCGCTACCGGCGGTGTTAAAAAACCACATCGTTACAGACCTGGTACCGTTGCTCTCCGAGAAATCCGTCGTTATCAGAAGTCTACCGAGCTTTTGATCCGCAAGTTGCCCTTCCAGCGTTTAGTGAGGGAAATTGCTCAGGACTTCAAAACCGATCTTCGTTTCCAGAGCTCCGCTGTTATGGCTTTACAAGAGGCTAGCGAAGCCTACTTGGTTGGCTTGTTCGAAGACACCAACTTGTGCGCCATTCGC----------------------------------------------------------------------------------------------------------------------------------------------------------------------------------------------------------------------------------------------------------------------------------------------------------------------------------------------------------------------------------------------------------------------------------------------------------------------------------------------------------------------------
>Kiekie_bernali_21 Concatenation of 7 sequences
---------------------------------------------------TT---CATATAAACCTANTTTATTTTGACGGTAATCAATCTTATTAAAGG-AACTTGTTT--AATAATCGATAATTCACGTTTTAATTACACTTTAATTA--------------------CAAA-TTTATATACCG-CCATTAATAGAATTAATCTTAAAA--GAAAATTTTTAATAAAAT-------------TAATAAAAATTAGGTCAAGGTGTAATTTATATTTTAGAAT-A-AATGAGTTACACTAAAAATAATTTAAGAAATTTTTAATTAAAATTAACTATGAAATAGAATTTATATGTAATATA-TA-TATATA-------------ATAAAA----------------------------------------------------------------------------------------AAAAACATTTCTTTTAGG--TATAATTAATAGTATAATCCGCCCAATGA----GTAATAAAAAGCCCCAACCCGTGCTAAGGNAGTATAATAATTTGTCTTTTAATTAAAGACC-A-AACGAAAGATTTAACATTTTAATTTATTT--AATATTTTAAATATTAAAATTATTTTAA-TTTTAAAAAAATAATTAAAAAAAAAAAAGACGACAAGACCCTA-TCGAAC-TTAAC-TTTAGTTAAACTGGGGTAGTTGATTAATTATTAAT-TTAATATA---AATAATCCAAAATA---TTACCTAAT-TTAATTAACTTAAAAATT-AAGTTACCGTA-GGGATAACAGTATAA-TAGATTTTATAAGATCTTATTTTAAAATCAGATTATAACCTCGATGTTGAATTAATAATCTAA-TTTACGTAAAAGAAAAAAAAGA-AAGCCTGTTC--GACTTATAAAAAATT-ACA-------------------------------------------------------------------------------------------------------------------------------------------------------CTGTCTCAAAGA-TTAAGCCATGC-ATGTCTAAGTACATGCCGTATTAAGGCGAAACCGCGAATGGCTCATTAAATCAGTTATGGTT-CCTTGGATCGTACCTTA-CTACTTGGATAACTGTGGCAATTCTAGAGCTAATACATGCAGCAGAGCTCAGACCTTCGGGGACGAGCGCTTTTATTAGACCAAAACCAATCGGACCTCGTGTCCGTCTCTCGTGGTGACTCTGTATAACTTTGGGCTGATCGCACGGGCCCGTCCCGGCGACGTATCTTTCAAGTGTCTGCCTTATCAACTTTCGATGGTAGGTTACGCGCCTACCATGGTCGTAACGGGTAACGGGGAATCAGGGTTCGATTCCGGAGAGGGAGCCTGAGAAACGGCTACCACATCCAAGGAAGGCAGCAGGCGCGCAAATTACCCACTCCCAGAACGGGGAGGTAGTGACGAAAAATAACAATACGGGACTCTTTTGAGACCCCGTAATTGGAATGAGTACACTCTAAATCCTTTAACGAGGATCCATTGGAGGGCAAGTCTGGTGCCAGCAGCCGCGGTAATTCCAGCTCCAATAGCGTATATTAAAGTTGTTGCGGTTAAAAAGCTCGTAGTTGGATCTCAGTTCCAGACGGGTGGTC-CGCCTACCGGTGGTTACTGCCTGTTCTGAACAGCCAGCCGGTTTCTCTTGATGATCTTCACCGGTTGTCTTGGGTGACC--------------------------------------------------------------------------------------------------------------------------------------------------------------------------------------------------------------------------------------------------------------------------------------------------------------------------------------------------------------------------------------------------------------------------------------------------------------------------------------------------------------------------------------------------------------------------------------------------------------------------------------------------------------------------------------------------------------------------------------------------------------------------------------------------------------------------------------------------------------------------------------------------------------------------------------------------------------------------------------------------------------------------------------------------------------------------------------------------------------------------------------------------------------------------------------------------------------------------------------------------------------------------------------------------------------------------------------------------------------------------------------------------------------------------------------------------------------------------------------------------------------------------------------------------------------------------------------------------------------------------------------------------------------------------------------------------------------------------------------------------------------------------------------------------------------------------------------------------------------------------------------------------------GGACCAAGGAGTCTAACATGTGCGCGAGTCAATGGGTCTTGGACAGGCCCAGGGGCGCAATGAAAGC-AAAGGTCGGCC-CCGCGCCGACCGAGTTGGGATCCCGCGGGGGAG-GATCCCGCGGGCGCACCAACGACCCGC-CCTCCGCGGCTCGCCGCTTGGGCGGAGTGTGAGCGTACACGTTGGGACCCGAAAGATGGTGAACT-ATG-CCCGGACAGGACGAGGCCAGAGGAAACTCTGGTGGAGGTCCGCAGCGGTTCTGACGTGCAAATCGATCGTCAGATCCGGGTCTAGGGGCGAAAGACTAATCGAACCATCTAGTAGCTGGTT-CCCTCC-GAAGTTTCCCTCAGGATAGCTGGCGCTCGCACAG-ATCAGTCTCATCCGGTAAAGCGAATGATTAGAGGCCTTGGGGCCGAAACGACCT-CAACCTATTCTCAAACTTTAAATGGGTG-A-GAAGTCCGCCTTGCTCGATCGAAGGCCGGACGCTCGGATGAGA-GTGCCCAGTGGGCC--ACTTTTGGTAAGCAG-AACTGG-CGCTGTGGGATGAACCAAACGCCGGGTTACGGCGCCCGATGCGAGACGCTCATGAGACCCCATGAAAGGTGTTGGTTGCTCCAGACAGCAGGACGGTGGCCATGGAAGTCGGAATCCGCTAAGGAGTGTGTAACAACTCACCTGCCGAAGCAACTAGCCCTGAAAATGGATGGCGCTCCAGCGTCGAG--CCCATACCCGGCCGCCGCGGCAGAGCTCCGT-------CGCGGAGGCTTACGCCGCGGCGAGTAGGAGGGTCGCTGCGGGGAGCGTCGAAGGTGCCGGGCGCGAGCCCGCCTGGAGCCCCCGCAGGCGCAGATCTTGGTGGTAGTAGCAAATACTCAAGTGAGAACCTTGAGGACTGAAGGTGGAGAAGGGTTCCATGTGAACAGCAGTTGAACATGGGTCAGTCGGCCCTAAGGGATCGGAGAAATCCGTTCCGAAGCGGGACCTTAG-AATCTGCGAGAGTCCCGCTGCCGACCGAAAGGGAATGGGGTCAATATT-CCCCAACCC-GGACACGGAGATCGGGCCCT-CGGGCCC-AAGTGCGGCGACGCAA-CCGAACTCGGAGAAGTCGACGGAGGACCCGGGGAA-GAGTTGTC-TTTT-CTTTGTAAGGGTTCGTGTCCCTGGAATCGGCTCGTCCGGAGATAGGGACGCTGTTCCCGTAAAAGCACCGCGGCTCTTGCGGTGTCC-GGTCCGCCTCTGTC-GGCCCTTGCAAATCCGAGGGAGACGGTGTGATTTTCGTGCCGGACCGTACCCATATCCGCAGC-----------------------------------GATATTGGAACGTTATATTTAATGTTTGGTGCTTGGTCAGCTATAGTTGGTACAGCTATAAGAGTTTTAATTCGTATGGAGTTAGGACATTCAGGTAGAATATTGGGAGATGATCATTTATATAATGTTATTGTAACTGCTCATGCTTTTGTGATGATTTTTTTCATAGTAATACCTATTCTTATTGGGGGATTTGGTAATTGATTGGTTCCTTTGATATTAGGAGCTCCTGATATATCGTTTCCTCGTATAAATAACTTATCTTTTTGATTATTACCTCCTTCTTTATTTTTTTTGTTTATGTCTTCTATAGTTGAAATAGGAGTTGGGGCTGGTTGAACTATTTATCCTCCTTTAGCTTCTGGGGAAGGTCATGTAGGGGCATCTGTGGATTTTGCTATTTTTTCATTACATTTAGCTGGGGCTTCTTCTATTATAGGAGCGGTTAATTTTATTTCTACTATTATTAATATACGATTATTTGGAATGGTTTTTGAAAAAATTCCTTTATTTGTATGGTCAGTTTTTATTACTGCAATTTTGTTATTATTATCTTTACCTGTTTTAGCAGGGGCG---------------------------------------------------------------------------------------------------------------------------------------------------------------------------------------------------------------------------------------------------------------------------------------------------------------------------------------------------------------------------------------------------------------------------------------------------------------------------------------------------------------------------------------------------------------------------------------------------------------------------------CCAAGCAGACGGCTCGTAAGAGTCCCGGAGGAAAGGCCCCCAGGAAGCAGCTGGCCMCGAAGGCCGCTCGTAAGAGCGCTCCCGCCCCCGGCGGTGTTAAAAAACCCCATCGTTACCGTCCCGGTACAGTAGCTCTCCGAGAAATCCGTCGTTATCAGAAGTCTACCGAGCTTTKGATCCGCAAGTTGCCCTTCCAGCGTTTGGTGAGGGAGATCGCTCGGGACTTCAAAACGGATCTCCGTTTCCAGAGCTCCGC------------------------------------------------------------------------------------------------------------------------AGAACGGAGCCAGCTGCGAGACTTGGTGTGAATTGCAGGACACATTGAGCACTGATTTTTCGAACGCACATTGC-GGCCTCGGGTCCTACCCGGGGCCACGTCTGTCTGAGGGTCGGAT-AAACGCTTGCAGAAGGAGG------CC-C--GCCTCCTACGTGGTCG-CA-CC--GG-GAG-C-CAGCCTTCCGCCGACCTAAGCCCGCGAGAGC--GCACGCCGGC-CGAGGAACGTCCCGCGTAAGGACGTCCGGG-CGCAGGGAGTGGCGGAAC-----ANTCCTCCCGC-ATGCCCGGGCCAGCGGC---GGACGCGAGG--GCCGGGGCTCTCCCCCAACTTCCGGGACCC-----GCGAGGTCCTGGAAAG-----CGCCG------------CAAAA------------------------------------------------------------
>Kiekie_bernali_37 Concatenation of 7 sequences
---------------------------------------------------TT---CATATAAACCTA-TTTATTTTGACGGTAATCAATCTTATTAAAGG-AACTTGTTT--AATAATCGATAATTCACG-TTTAATTACACTTTAATTA--------------------CAAA-TTTATATACCG-CCATTAATAGAATTAATCTAAAAA--GAAAATTTTTAATAAAAT-------------TAATAAAAATTAGGTCAAGGTGTAATTTATATTTTAGAAT-A-AATGAGTTACACTAAAAATAATTTAAGAAATTTTTAATTAAAATTAACTATGAAATAGAATTTATATGTAATATA-TA-TATATATATAT-ATATACAATAAAAATTAAATATGAACCAG------------------------------------------------------------------------AAAAACATTTCTATTAGG--TATAATTAATAGTATAATCTGCTCAATGA---GTTAATAAATAGCCGCAACACGTGCTAAGGTAGTATAATAATTTGTCTTTTAATTAAAGACC-A-AACGAAAGATTTAACATTTTAATTTATTT--AATATTTTAAATATTAAAATTATTTTAA-TTTTAAAAAAATAATTTTTAAAAAAAAAGACGACAAGACCCTA-TCGAAC-TTAAC-TTAAGTTAAACTGGGGTAGTTGATTAATTATTAAT-TTAATATA---AATAATCCAAAATA---TTACCTAAT-TTAATTAACTTAAAAATT-AAGTTACCGTA-GGGATAACAGTATAA-TAGATTTTATAAGATCTTATTTTAAAATCAGATTATAACCTCGATGTTGAATTAATAATCTAA-TTTACGTAAAAGTAAAAAAAGA-AAGTCTGTTC--GACTTATAAATAATT-ACATGATCTGAG---------------------------------------------------------------------------------------------------------------------------------------CATATGCTTGTCTCAAAGA-TTAAGCCATGC-ATGTCTAAGTACATGCCGTATTAAGGCGAAACCGCGAATGGCTCATTAAATCAGTTATGGTT-CCTTGGATCGTACCTTA-CTACTTGGATAACTGTGGCAATTCTAGAGCTAATACATGCAGCAGAGCTCAGACCTTCGGGGACGAGCGCTTTTATTAGACCAAAACCAATCGGACCTCGTGTCCGTCTCTCGTGGTGACTCTGTATAACTTTGGGCTGATCGCACGGGCCCGTCCCGGCGACGTATCTTTCAAGTGTCTGCCTTATCAACTTTCGATGGTAGGTTACGCGCCTACCATGGTCGTAACGGGTAACGGGGAATCAGGGTTCGATTCCGGAGAGGGAGCCTGAGAAACGGCTACCACATCCAAGGAAGGCAGCAGGCGCGCAAATTACCCACTCCCAGAACGGGGAGGTAGTGACGAAAAATAACAATACGGGACTCTTTTGAGACCCCGTAATTGGAATGAGTACACTCTAAATCCTTTAACGAGGATCCATTGGAGGGCAAGTCTGGTGCCAGCAGCCGCGGTAATTCCAGCTCCAATAGCGTATATTAAAGTTGTTGCGGTTAAAAAGCTCGTAGTTGGATCTCAGTTCCAGACGGGTGGTC-CGCCTACCGGTGGTTNNTGCCTGTTCTGAACAGCCAGCCGGTTTCTCTTGATGATCTTCACCGGTTGTCTTGGGTGACCGGCAAGTTTACTTTGAAAAAA-TTAGAGTG--------------------------------------------------------------------------------------------------------------------------------------------------------------------------------------------------------------------------------------------------------------------------------------------------------------------------------------------------------------------------------------------------------------------------------------------------------------------------------------------------------------------------------------------------------------------------------------------------------------------------------------------------------------------------------------------------------------------------------------------------------------------------------------------------------------------------------------------------------------------------------------------------------------------------------------------------------------------------------------------------------------------------------------------------------------------------------------------------------------------------------------------------------------------------------------------------------------------------------------------------------------------------------------------------------------------------------------------------------------------------------------------------------------------------------------------------------------------------------------------------------------------------------------------------------------------------------------------------------------------------------------------------------------------------------------------------------------------------------------------------------------------------------------------------------------------------------------------------------------------------GGACCAAGGAGTCTAACATGTGCGCGAGTCAATGGGTCTTGGACAGGCCCAGGGGCGCAATGAAAGC-AAAGGTCGGCC-CCGCGCCGACCGAGTTGGGATCCCGCGGGGGAG-GATCCCGCGGGCGCACCAACGACCCGC-CCTCCGCGGCTCGCCGCTTGGGCGGAGTGTGAGCGTACACGTTGGGACCCGAAAGATGGTGAACT-ATGNCCCGGACAGGACGAGGCCAGAGGAAACTCTGGTGGAGGTCCGCAGCGGTTCTGACGTGCAAATCGATCGTCAGATCCGGGTCTAGGGGCGAAAGACTAATCGAACCATCTAGTAGCTGGTT-CCCTCC-GAAGTTTCCCTCAGGATAGCTGGCGCTCGCACAG-ATCAGTCTCATCCGGTAAAGCGAATGATTAGAGGCCTTGGGGCCGAAACGACCT-CAACCTATTCTCAAACTTTAAATGGGTG-A-GAAGTCCGCCTTGCTCGATCGAAGGCCGGACGCTCGGATGAGA-GTGCCCAGTGGGCC--ACTTTTGGTAAGCAG-AACTGG-CGCTGTGGGATGAACCAAACGCCGGGTTACGGCGCCCGATGCGAGACGCTCATGAGACCCCATGAAAGGTGTTGGTTGCTCCAGACAGCAGGACGGTGGCCATGGAAGTCGGAATCCGCTAAGGAGTGTGTAACAACTCACCTGCCGAAGCAACTAGCCCTGAAAATGGATGGCGCTCCAGCGTCGAG--CCCATACCCGGCCGCCGCGGCAGAGCTCCGT-------CGCGGAGGCTTACGCCGCGGCGAGTAGGAGGGTCGCTGCGGGGAGCGTCGAAGGTGCCGGGCGCGAGCCCGCCTGGAGCCCCCGCAGGCGCAGATCTTGGTGGTAGTAGCAAATACTCAAGTGAGAACCTTGAGGACTGAAGGTGGAGAAGGGTTCCATGTGAACAGCAGTTGAACATGGGTCAGTCGGCCCTAAGGGATCGGAGAAATCCGTTCCGAAGCGGGACCTTAG-AATCTGCGAGAGTCCCGCTGCCGACCGAAAGGGAATGGGGTCAATATTNCCCCAACCC-GGACACGGAGATCGGGCCCT-CGGGCCC-AAGTGCGGCGACGCAA-CCGAACTCGGAGAAGTCGACGGAGGACCCGGGGAA-GAGTTGTC-TTTT-CTTTGTAAGGGTTCGTGTCCCTGGAATCGGCTCGTCCGGAGATAGGGACGCTGTTCCCGTAAAAGCACCGCGGCTCTTGCGGTGTCC-GGTCCGCCTCTGTC-GGCCCTTGCAAATCCGAGGGAGACGGTGTGATTTTCGTGCCGGACCGTACCCATATCCGCAGC-----------------------------------------GGAACGTTATATTTAATGTTTGGTGCTTGGTCAGCTATAGTTGGTACAGCTATAAGAGTTTTAATTCGTATGGAGTTAGGACATTCAGGTAGAATATTGGGAGATGATCATTTATATAATGTTATTGTAACTGCTCATGCTTTTGTGATGATTTTTTTTATAGTAATACCTATTCTTATTGGGGGATTTGGTAATTGACTGGTTCCTTTAATATTAGGAGCTCCTGATATATCGTTTCCTCGTATAAATAACTTATCTTTTTGATTATTACCTCCTTCTTTATTTTTTTTGTTTATGTCTTCTATAGTTGAAATAGGAGTTGGGGCTGGTTGAACTATTTATCCTCCTTTAGCTTCTGGGGAAGGTCATGTAGGGGGATCTGTGGATTTTGCTATTTTTTCATTACATTTAGCTGGGGCTTCTTCTATTATAGGAGCGGTTAATTTTATTTCTACTATTATTAATATACGATTATTTGGAATGGTTTTTGAAAAAATTCCTTTATTTGTATGGTCAGTTTTTATTACTGCAATTTTATTATTATTATCTTTACCTGTTTTAGCAGGGGCTATTACTATATTGTTGACTGATCGAAATTTTAATACTTCTTTTTTTGATCCTGCTGGAGGAGGAG---------------------------------------------------------------------------------------------------------------------------------------------------------------------------------------------------------------------------------------------------------------------------------------------------------------------------------------------------------------------------------------------------------------------------------------------------------------------------------------------------------------------------------------------------------------------------------------------------------------------------------------------------------------------------------------------------------------------------------------------------------------------------------------------------------------------------------------------------------------------------------------------------------------------------------------------------------------------------------GGTGTGAATTGCAGGACACATTGAGCACTGATTTTTCGAACGCACATTGC-GGCCTCGGGTCCTACCCGGGGCCACGTCTGTCTGAGGGTCGGAT-AAACGCTTGCAGAAGGAGG------CC-C--GCCTCCTACGTGGTCG-CNCCC--GG-GAG-C-CAGCCTTCCGCCGACCTAAG-CCGCGAGAGC--GCACGCCGGC-CGAGGAGCGTCCCGCGTAAGGACGTCCGGG-CGCAGGGAGTGGCGGAAC-----AGTCCTCCCGC-ATGCCCGGGCCAGCGGC---GGACGCGAGG--GCCGGGGCTCTCCCCCAACTTCCGGGACCC-----GCGAGGTCCCGGAAAG----ACGCCG------------CAAA-------------------------------------------------------------
>Spinoctenus_escalerete_05 Concatenation of 7 sequences
------------------------------------------------------------AAAACCTA-TTTATAATGGCGGCAATTAATCTTATTAGAGG-ANCTTGTTT--AATAATCGATAATCCACG-TTAACTTTCACTATATAAT--------------------ATAA-TTTATATATCT-CCATCTTAGGAATTTATTTTCATA--AATTATTCAAAATAACCT-----------TATTTAACAAGTTAGGTCAAGGTGTAATTTTTATTATAGATA-A-AATGAGTTACAATAAAAATAATTTAAAAATTATTTAATTAAAATTAAATATGAAATAGGATTTAAATGTAATATTAAA-AATAATAATTTAACATGAATAAGATAACAAATGTGCACACATCGCCG-TC-----------------------------------------------------------------AAACATTTCTATTAAA--TATAATTAATAGTAAAATCTGCTCAATG----AAAATTAAATAGCCGCAATATGTGCTAAGGTAGTGAAATAACTTGTCTTATAATTTAAGACC-A-AACAAAAGATTTAACATTTTAATTAATATA-AAAATTTTAAATATTAAAATTATTTTTA-TTTTTATAAAAAAATTATACTTTAAAAAGACGATAAGACCCTA-TTAAAC-TTTAC-TTTAGTTCAACTGGGGAAGTTTTTTAAAAAAATTT--TAACCAT---TTTATATAATTATA--TAGTCCTAAT-AAAATTAATTAAAAGATT-AAGTTACTATA-GGGATAACAGCGTAA-TAATATTTTTGAGATCTTATTAAAAAAATTGATTGCGACCTCGATGTTGAATTAATATTCTAATTTCACGCAGTAGTGAATAGAGA-CAGTCTGTTC--GACTTTTAAATAATT-ACATGATCTGA-------------------------------------------------------------------------------------------------------------------------------------------------------------------ATGC-RTGTCTAAGTACATGCCGTATTAAGGCGAAACCGCGAATGGCTCATTAAATCAGTTATGGTT-CCTTGGATCGTACCTTA-CTACTTGGATAACTGTGGCAATTCTAGAGCTAATACATGCAGCAGAGCTCCGACCTTCGGGGACGAGCGCTTTTATTAGACCAAAACCAATCGGACCTCGCGTCCGTCTCTCGTGGTGACTCTGTATAACTTTGGGCTGATCGCACGGGCCCGTCCCGGCGACGTATCTTTCAAGTGTCTGCCTTATCAACTTTCGATGGTAGGTTACGCGCCTACCATGGTCGTAACGGGTAACGGGGAATCAGGGTTCGATTCCGGAGAGGGAGCCTGAGAAACGGCTACCACATCCAAGGAAGGCAGCAGGCGCGCAAATTACCCACTCCCAGAACGGGGAGGTAGTGACGAAAAATAACAATACGGGACTCTTTTGAGACCCCGTAATTGGAATGAGTACACTCTAAATCCTTTAACGAGGATCCATTGGAGGGCAAGTCTGGTGCCAGCAGCCGCGGTAATTCCAGCTCCAATAGCGTATATTAAAGTTGTTGCGGTTAAAAAGCTCGTAGTTGGATCTCAGTTCCAGACGGGTGGTC-CGCCTACCGGTGGTTACTGCCTGTTCTGAACAGCCAGCCGGTTTCTCTTGATGATCTTCACCGGTTGTCTTGGGTGACCGGCAAGTTTACTTTGAAAAAA-TTAGAGTGCTCAAAGCAGGCGTGACGCCTGAATAATGGTGCATGGAATAATGGAATAGGACCTCGGTTCTA-TTTTGTTGGTTTTCGGAACACGAGGTAATGATTAAGAGGGACAGACGGGGGCATTC-GTATTGCGACGC---------------------------------------------------------------------------------------------------------------------------------------------------------------------------------------------------------------------------------------------------------------------------------------------------------------------------------------------------------------------------------------------------------------------------------------------------------------------------------------------------------------------------------------------------------------------------------------------------------------------------------------------------------------------------------------------------------------------------------------------------------------------------------------------------------------------------------------------------------------------------------------------------------------------------------------------------------------------------------------------------------------------------------------------------------------------------------------------------------------------------------------------------------------------------------------------------------------------------------------------------------------------------------------------------------------------------------------------------------------------------------------------------------------------------------------------------------------------------------------------------------------------------------------------------------------------------------------------------------------------------------------------------------------------------------------------------------------------------------------------------------------------------------------------------------------------CCGCGTCGACCGAGTTGGGATCCCCGTTCGAGA-GATCGGCGGGGCGCACCAACGACCCGT-CCTGTGCGGCTCGCCGCTTGGGCGGAGTGTGAGCGTACACGTTGGGACCCGAAAGATGGTGAACT-ATG-CCCGGACAGGACGAGGCCAGAGGAAACTCTGGTGGAGGTCCGCAGCGGTTCTGACGTGCAAATCGATCGTCAGATTCGGGTCTAGGGGCGAAAGACCAATCGAACCATCTAGTAGCTGGTT-CCCTCC-GAAGTTTCCCTCAGGATAGCTGGCGCTCGTCTAGTATCAGTCTCATCCGGTAAAGCGAATGATTAGAGGCCTTGGGGCCGAAACGACCT-CAACCTATTCTCAAACTTTAAATGGGTG-A-GAAGTCCGCCTTGCTCGATCGAAGGCCGGACGCTCGGATGAGA-GTGCCCAGTGGGCC--ACTTTTGGTAAGCAG-AACTGG-CGCTKKKGGATGAACCAAACGCCGGGTTACGGCGCCCGATGCGAGACGCTCATGAGACCCCATGAAAGGTGTTGGTTGCTCCAGACAGCAGGACGGTGGCCATGGAAGTCGGAATCCGCTAAGGAGTGTGTAACAACTCACCTGCCGAAGCAACTAGCCCTGAAAATGGATGGCGCTCCAGCGTCGAG--CCCATACCCGGCCGCCGCGGCAGAGTTCCAT----TATTCAGGAAGCTTACGCCGCGGTGAGTAGGAGGGTCGCTGCGGGGAGCGTCGAAGGTGCCGGGCGTGAGCCCGCCTGGAGCCCCCGCAGGCGCAGATCTTGGTGGTAGTAGCAAATACTCAAGTGAGAACCTTGAGGACTGAAGGTGGAGAAGGGTTCCATGTGAACAGCAGTTGAACATGGGTCAGTCGGCCCTAAGGGATCGGAGAAATCCGTTCCGAAGCGGGACCTTAGTA--TCGAGAGAGTCCCGCTGCCGACCGAAAGGGAATGGGGTCAATATT-CCCCAACCC-GGACACGGAGATCGGGTCTT-CGGGCCC-AAGTGCGGCGACGCAA-CCGAACTCGGAGAAGTCGACGGAGGACCCGGGGAA-GAGTTGTC-TTTT-CTTTGTAAGGGTTCGTGTCCCTGGAATCGGCTCGTCCGGAGATAGGGACGCTGTTCCCGTAAAAGCACCGCGGCTCTTGCGGTGTCC-GGTCCGCCTCTGTC-GGCCCTTGCAAATCCGAGGGAGACGGTGTGATTTTCGTGCCGGACCGTACCCATA-------------------------------------------------------------------------------------------------------------------------------------------------------------------------------------------------------------------------------------------------------------------------------------------------------------------------------------------------------------------------------------------------------CCACCTTTAGCTTCAAGTATGGGGCATATAGGAATATCCATGGATTTTGCTATTTTTTCTTTACATTTAGCTGGGGCTTCTTCTATNATAGGAGCGGTAAATTTTATTTCTACTATTATTAATATACGATTAATTGGTATAACAATAGAGAAAGTTCCTTTATTTGTTTGATCTGTTTTTATTACTGCGGTTTTATTATTATTATCTTTACCTGTATTAGCAGGAGCTATTACTATATTATTGACTGATCGGAATTTTAATACTTCTTTTTTTGATCCTGCAGGAGGAGGGGATCCTGTTTTGTTTCAACATTTGTTTTGGTTTTTTGGGCACCCTGAGGTTTATATTTTGATTTTACCTGGATTTGGAATTGTTTCTCATGTAATTAGTTCTTTAGTTGGTAAACGTGAGCCTTTTGGAAGATTAGGTATGATTTATGCTATAGTTGGGATTGGTGGAATAGGATTTGTTGTTTGAGCTCATCATATATTTTCTATTGGGATAGATGTCGATACTCGAGCTTATTTTACAGCTGCTACTATAATTATTGCTGTTCCTACTGGAATTAAAATTTTTAGTTGGATAGCTACACTTCAGGGTTCTTTCTTTAAAAAAAGAACTCCAATGTTATGATGTGTTGGATTTGTATTTTTA---------------------------------------------------------------------------------------------------------------------------------------------------------------------------------------------------------------------------------------------------------------------CCCCCGCCACCGGCGGCGYNAAAAAACCCCATCGTTACCNGCCCGGGACCGTCGCTCTCCGAGAAATCCGTCGTTATCARAAGTCTACCGAGCTTYTGATCCGCAAATTGCCCTTCCAGCGTTTGGTGAGGGAAATCGCTCAGGACTTCAAAACCGATCTCCGTTTCCAGAGCTCCGCCGTCATGGCTCTGCAAGAGGCTAGCGGGGCCTACTTGGTCGGCTTGTTTGAAGACACCAACTTGTGCGCCATCCACGCC-------------------------------------------------------------------------------------TTGAGCACTGATTTTTCGAACGCACATTGCGGGCCTCGGGTCCTACCCGGGGCCACGTCTGTCTGAGGGTCGGAT-AAAAGCTTGCAGAAGGAGG-----TTC-T--TCCTCCTACGTGGTCG-CA-CC--GG-AAG-TTCCGACTTTCGCCGACCTAAG-TCTCGAGAGT--GCACGCCGTA-CGAGGAGCGTCCCGCGTAAGGACGCCCGAG-ATCGGG-AGTGGCGATCA----CT-GCCTCCCGA-ACGCTCGGGCCAGCGGT---GGATGCGAGA--GCGGCGCACTCCTCCCG-----AGA-----------------------------------------------------------------------------------------------------------------
>Spinoctenus_yotoco_39 Concatenation of 7 sequences
-----------------------------------------------------------TAAAACCTA-TTTATTTTGGCGGCAATTAACCTTATTAGAGG-AACTTGTTT--AATAATCGATAATTCACG-TTATTTTTTACTATAAAAT--------------------ACAA-TTTATATATCG-TCATCTTAAGAGTTAATTCTTATA--AATTATTCTAAATAATAAT--------ATTAATTAAAAAGTTAGATCAAGGTGTAATTT-TATTATAGATA-A-AATGAGTTACTTTAAAGAATATTTAAAAATTGTTTATTAAAAATTAAACATGAAATAGGATTTAAACGCAATATT-AA-AATATTATTTTAATATGAATTAGAAATAA------------------------------------------------------------------------------------------------------------------------------------------------------------------------------------------------------------------------------------------------------------------------------------------------------------------------------------------------------------------------------------------------------------------------------------------------------------------------------------------------------------------------------------------------------------------------------------------------------------------------------------------------------------------------------------------------------------------------------------------------------------------------CATGCCGTAYTAAGGCGAAACCGCGAATGGCTCATTAAATCAGTTATGGWT-CCTTGGATCGTACCTTA-CTACTTGGATAACTGTGGCAATTCTAGAGCTAATACATGCAGCAGAGCTCCGACCTTCGGGGACGAGCGCTTTTATTAGACCAAAACCAATCGGACCTCGTGTCCGTCTCTCGTGGTGACTCTGTATAACTTTGGGCTGATCGCACGGGCCCGTCCCGGCGACGTATCTTTCAAGTGTCTGCCTTATCAACTTTCGATGGTAGGTTACGCGCCTACCATGGTCGTAACGGGTAACGGGGAATCAGGGTTCGATTCCGGAGAGGGAGCCTGAGAAACGGCTACCACATCCAAGGAAGGCAGCAGGCGCGCAAATTACCCACTCCCAGAACGGGGAGGTAGTGACGAAAAATAACAATACGGGACTCTTTTGAGACCCCGTAATTGGAATGAGTACACTCTAAATCCTTTAACGAGGATCCATTGGAGGGCAAGTCTGGTGCCAGCAGCCGCGGTAATTCCAGCTCCAATAGCGTATATTAAAGTTGTTGCGGTTAAAAAGCTCGTAGTTGGATCTCAGTTCCAGACGGGTGGTC-CGCCTACCGGTGGTTACTGCCTGTTCTGAACAGCCAGCCGGTTTCTCTTGATGATCTTCACCGGTTGTCTTGGGTGACCGGCAAGTTTACTTTGAAAAAA-TTAGAGTGCTCAAAGCAGGCGTGACGCCTGAATAATGGTGCATGGAATAATGGAATAGGACCTCGGTTCTA-TTTTGTTGGTTTTCGGAACACGAGGTAATGATTAAGAGGGACAGACGGGGGCATTC-GTA-TGCGACGCTAGA-----------------------------------------------------------------------------------------------------------------------------------------------------------------------------------------------------------------------------------------------------------------------------------------------------------------------------------------------------------------------------------------------------------------------------------------------------------------------------------------------------------------------------------------------------------------------------------------------------------------------------------------------------------------------------------------------------------------------------------------------------------------------------------------------------------------------------------------------------------------------------------------------------------------------------------------------------------------------------------------------------------------------------------------------------------------------------------------------------------------------------------------------------------------------------------------------------------------------------------------------------------------------------------------------------------------------------------------------------------------------------------------------------------------------------------------------------------------------------------------------------------------------------------------------------------------------------------------------------------------------------------------------------------------------------------------------------------------------------------ACCAAGGAGTCTAACATGTGCGCGAGTCAATGGGTCTTGAACAGGCCCAGGGGCGCAATGAAAGC-AAAGGTCGACC-TCGCGTCGACCGAGTTGGGATCCCCGGCGGTGATTGATCGNGGGGCGCACCAACGACCCGT-CCCGTGCGGCTCGCCGCTCGGGCGGAGTGTGAGCGTACACGTTGGGACCCGAAAGATGGTGAACT-ATG-CCCGGACAGGACGAGGCCAGAGGAAACTCTGGTGGAGGTCCGCAGCGGTTCTGACGTGCAAATCGATCGTCAGATTCGGGTCTAGGGGCGAAAGACCAATCGAACCATCTAGTAGCTGGTT-CCCTCC-GAAGTTTCCCTCAGGATAGCTGGCGCTCGTCTAG-ATCAGTCTCATCCGGTAAAGCGAATGATTAGAGGCCTTGGGGCCGAAACGACCT-CAACCTATTCTCAAACTTTAAATGGGTG-A-GAAGTCCGCCTTGCTCGATCGAAGGCCGGACGCTCGGATGAGA-GTGCCCAGTGGGCC--ACTTTTGGTAAGCAG-AACTGG-CGCTGTGGGATGAACCAAACGCCGGGTTACGGCGCCCGATGCGAGACGCTCATGAGACCCCATGAAAGGTGTTGGTTGCTCCAGACAGCAGGACGGTGGCCATGGAAGTCGGAATCCGCTAAGGAGTGTGTAACAACTCACCTGCCGAAGCAACTAGCCCTGAAAATGGATGGCGCTCCAGCGTCGAG--CCCATACCCGGCCGCCGCGGCAGAGTTCCTA---------AGGAAGCTTACGCCGCGGTGAGTAGGAGGGTCGCTGCGGGGAGCGTCGAAGGTGCCGGGCGTGAGCCCGCCTGGAGCCCCCGCAGGCGCAGATCTTGGTGGTAGTAGCAAATACTCAAGTGAGAACCTTGAGGACTGAAGGTGGAGAAGGGTTCCATGTGAACAGCAGTTGAACATGGGTCAGTCGGCCCTAAGGGATCGGAGAAATCCGTTCCGAAGCGGGACCTTAT-G--TTGCGAGAGTCCCGCTGCCGACCGAAAGGGAATGGGGTCAATATT-CCCCAACCC-GGACACGGAGATCGGGTCTT-CGGGCCC-AAGTGCGGCGACGCAA-CCGAACTCGGAGAAGTCGACGGAGGACCCGGGGAA-GAGTTGTC-TTTT-CTTTGTAAGGGTTCGTGTCCCTGGAATCGGCTCGTCCGGAGATAGGGACGCTGTTCCCGTAAAAGCACCGCGGCTCTTGCGGTGTCC-GGTCCGCCTCTGTC-GGCCCTTGCAAATCCGAGGGAGACGGTGTGATTTTCGTGCCGGACCGTACCCATATCCGCAGC---------------------------------------TTGGAACTTTATATTTGATATTTGGGGCTTGGGCTGCTATAGCCGGTACGGCTATAAGTGTTTTAATTCGAATAGAGTTAGGACATTCTGGAGCATTATTAGGAGATGATCATTTGTATAATGTTATTGTAACTGCTCATGCTTTTGTTATAATTTTTTTTATAGTAATACCTATTTTAATTGGGGGATTTGGAAATTGATTAATTCCTTTAATATTAGGTGCTCCAGATATATCTTTTCCTCGTATAAATAATTTGTCTTTTTGATTATTACCTCCTTCTTTATTTTTATTATTTATATCGTCTATGGTTGAAATAGGAGTTGGAGCGGGTTGAACTATTTATCCTCCTTTAGCTTCTAG---------TATAGGGACATCTATAGATTTTGCTATTTTTTCTTTACATTTAGCTGGGGCTTCTTCTATTATAGGAGCAGTTAATTTTATTTCTACTATTATTAATATACGATTAATAGGGATAAGAATAGAAAAAGTTCCTTTATTTGTGTGGTCGGTTTTTATTACTGCAATTTTATTATTGTTATCTTTACCTGTATTAGCGGGTGCTATTACTATGTTATTAACTGATCGAAATTTTAATACTTCTTTTTTTGATCCTGCAGGGGGAGGGGATCCTGTAT-----------------------------------------------------------------------------------------------------------------------------------------------------------------------------------------------------------------------------------------------------------------------------------------------------------------------------------------------------------------------------------------------------------------------------------------------------------------------------------------------------------------------------------------------------------------------------------------------------------------------------GTAAGAGTGCTCCCGCTACCGGCGNNGTGAAAAAACCACATCGTTACAGGCCCGGTACAGTCGCTCTCCGAGAAATCCGTCGTTATCAGAAGTCTACCGAGCTTTTGATCCGCAAGCTGCCCTTCCAGCGCTTGGTGAGGGAAATCGCTCAGGACTTCAAAACCGATCTCCGTTTCCAGAGCTCCGCCGTGATGGCTTTGCAAGAGG-----------------------------------------------------------------------------------------------------------------CTGCGAGACTTGGTGTGAATTGCAGGACACATTGAGCACTGATTTTTCGAACGCACATTGC-GGCCTCGGGTCCTACCCGGGGCCACGTCTGTCTGAGGGTCGGAT-AAACGCTTGCAGAAGGAGG-----TTC-T--TCCTCCTACGTGGTCG-CA-CC--GG-AAGACTCRGTCTTTCGCCGACCTAAG-TCTCGAGAGT--GCACGCCGTC-RAAGGAGCGTCCCGCGTAAGGACGCCCGAG-ATCGGG-AGTGGCGGAAG------TGCCTCCCCA-CAGCTCGGGCCTGCGGT---CGATGCGAGT--GCGGCGGACTCCCCCCGAGACCGGA------------GCAGTTCCGGTCTC----AAACTC------------TTTATATGTCGACCTCAGATCAGGCGAGACGACCCGCTGAATTTAAG------------------
>Kiekie_tirimbina_new_35 Concatenation of 7 sequences
---------------------------------------------------TT---TWAATAAACCCA-TTTACATTGGCGGCAATAAATCTTATTAAAGG-AACTTGTTTTAAACAATCGATGATTCACG-TTTATTTTCACTTAAATTA--------------------AAAA-TTTATATACCG-CCGTAT--AGAATCAATTTTACAAA-AATAATTCATAATAATTT-----------TAAATAATAAATTAGGTCAAGGTGTAGTTTATATTTTAGTTA-A-AATGAGTTACATTTAAAATAATTAAAGGAAT-TTTAATAAAAATTAAATATGAAAAAGAATTTAAATGTAATATC-AA-AAATAATAATTCAGATGAATTAGATAATAATTGTGTACACATC----------------------------------------------------------------------AAAAACATTTCTATTAGA--TATGATTAATAGTACAATCTGCTCAATG-----TTAATAAATAGCCGCTTATCGTGCTAAGGTAGTGTAATAATTTGTCTTTTAATTAAAGACC-A-AATGAAAGATTTAACATTTTAATTTATTT--AATACTTGATATATTTAAATTATTTTAA-AAATTAAAAAATTTTTATTAAAAAAAAAGACGATAAGACCCTA-TTGAAC-TTTAC-TTTAGTTTAACTGGGGTAGTTGATTAATTAAAAAC-TTAATTTC--AAATTATTAATTATA---TGATCTATT-AAAATTAATTATTAGATC-AAGTTACCTTA-GGGATAACAGTGTAA-TAATCTTTATAAGATCTTATTTTAAAGATAAATTGCAACCTCGATGTTGAATTAATAATCTAA-TTTACGTAATAGTAAAAGAAAG-AAA----------------------------------------------------------------------------------------------------------------------------------------------------------------------------------------------------------------CTAAGTMCATGCCGTATTAAGGCGAAACCGCGAATGGCTCATTAAATCAGTTATGGTT-CCTTGGATCGTACCTTA-CTACTTGGATAACTGTGGCAATTCTAGAGCTAATACATGCAGCAGAGCTCAGACCTTCGGGGACGAGCGCTTTTATTAGACCAAAACCAATCGGACTTCGTGTCCGTCTCTCGTGGTGACTCTGTATAACTTTGGGCTGATCGCACGGGCCCGTCCCGGCGACGTATCTTTCAAGTGTCTGCCTTATCAACTTTCGATGGTAGGTTACGCGCCTACCATGGTCGTAACGGGTAACGGGGAATCAGGGTTCGATTCCGGAGAGGGAGCCTGAGAAACGGCTACCACATCCAAGGAAGGCAGCAGGCGCGCAAATTACCCACTCCCAGAACGGGGAGGTAGTGACGAAAAATAACAATACGGGACTCTTTTGAGACCCCGTAATTGGAATGAGTACACTCTAAATCCTTTAACGAGGATCCATTGGAGGGCAAGTCTGGTGCCAGCAGCCGCGGTAATTCCAGCTCCAATAGCGTATATTAAAGTTGTTGCGGTTAAAAAGCTCGTAGTTGGATCTCAGTTCCAGACGGGTGGTC-CGCCTACCGGTGGTTACTGCCTGTTCTGAACAGCCAGCCGGTTTCTCTTGATGATCTTCACCGGTTGTCTTGGGTGACCGGCAAGTTTACTTTGAAAAAA-TTAGAGTGCTCAAAGCAGGCGTGACGCCTGAATAATGGTGCATGGAATAATGGAATAGGACCTCGGTTCTA-TTTTGTTGGTTTTCGGAACACGAGGTAATGATTAAGAGGGACAGACGGGGGCATTC-GT----------------------------------------------------------------------------------------------------------------------------------------------------------------------------------------------------------------------------------------------------------------------------------------------------------------------------------------------------------------------------------------------------------------------------------------------------------------------------------------------------------------------------------------------------------------------------------------------------------------------------------------------------------------------------------------------------------------------------------------------------------------------------------------------------------------------------------------------------------------------------------------------------------------------------------------------------------------------------------------------------------------------------------------------------------------------------------------------------------------------------------------------------------------------------------------------------------------------------------------------------------------------------------------------------------------------------------------------------------------------------------------------------------------------------------------------------------------------------------------------------------------------------------------------------------------------------------------------------------------------------------------------------------------------------------------------------------------------------------------------CGGACCAAGGAGTCTAACATGTGCGCGAGTCAATGGGTCTTGAACAGGCCCAGGGGCGCAATGAAAGC-AAAGGTCGGCT-TCGCGCCGACCGAGTTGGGATCCCGCGGAG----CAATCCGCGGGCGCACCAACGACCCGT-CCTATGCGGCTCGCCGCTTGGGCGGAGTGTGAGCGTACACGTTGGGACCCGAAAGATGGTGAACT-ATG-CCCGGACAGGACGAGGCCAGAGGAAACTCTGGTGGAGGTCCGCAGCGGTTCTGACGTGCAAATCGATCGTCAGATCCGGGTCTAGGGGCGAAAGACTAATCGAACCATCTAGTAGCTGGTT-CCCTCC-GAAGTTTCCCTCAGGATAGCTGGCGCTCGTCTAG-ATCAGTCTCATCCGGTAAAGCGAATGATTAGAGGCCTTGGGGCCGAAACGACCT-CAACCTATTCTCAAACTTTAAATGGGTG-A-GAAGTCCGCCTTGCTCGATCGAAGGCCGGACGCTCGGATGAGA-GTGCCCAGTGGGCC--ACTTTTGGTAAGCAG-AACTGG-CGCTGTGGGATGAACCAAACGCCGGGTTACGGCGCCCGATGCGAGACGCTCATGAGACCCCATGAAAGGTGTTGGTTGCTCCAGACAGCAGGACGGTGGCCATGGAAGTCGGAATCCGCTAAGGAGTGTGTAACAACTCACCTGCCGAAGCAACTAGCCCTGAAAATGGATGGCGCTCCAGCGTCGAG--CCCATACCCGGCCGCCGCGGCAGAGTTCCGA--------ACGGAAGCTTACGCCGCGGTGAGTAGGAGGGTCGCTGCGGGGAGCGTCGAAGGTGCCGGGCGTGAGCCCGCCTGGAGCCCCCGCAGGCGCAGATCTTGGTGGTAGTAGCAAATACTCAAGTGAGAACCTTGAGGACTGAAGGTGGAGAAGGGTTCCATGTGAACAGCAGTTGAACATGGGTCAGTCGGCCCTAAGGGATCGGAGAAATCCGTTCCGAAGCGGGACCTTAG-A--TTGCGAGAGTCCCGCTGCCGACCGAAAGGGAATGGGGTCAATATT-CCCCAACCC-GGACACGGAGATCGGGTCTT-CGGGCCC-AAGTGCGGCGACGCAA-CCGAACTCGGAGAAGTCGACGGAGGACCCGGGGAA-GAGTTGTC-TTTT-CTTTGTAAGGGTTCGTGTCCCTGGAATCGGCTCGTCCGGAGATAGGGACGCTGTTCCCGTAAAAGCACCGCGGCTCTTGCGGTGTCC-GGTCCGCCTCTGTC-GGCCCTTGCAAATCCGAGGGAGACGGTGTGATTTTCGTGCCGGACCGTACCCATATCCGCAGC----------------------------------------------------TTTGATATTTGGTTCTTGATCAGCTATAGTTGGAATAGCTATAAGAGTTTTAATTCGTGTGGAGTTAGGTCAATCAGGTAGATTGTTAGGAGATGATCATTTGTATAATGTTATTGTGACTGCTCATGCTTTTGTAATAATTTTTTTTATAGTAATACCTATTTTAATTGGGGGTTTTGGAAATTGGTTGGTTCCGTTAATATTGGGAGCTCCTGATATATCGTTTCCTCGTATGAATAATTTGTCTTTTTGATTATTACCTCCATCTTTATTTTTTTTGTTTATATCTTCTATGGTTGAAATAGGGGTTGGTGCAGGTTGAACTGTTTATCCGCCATTGGCTTCTAGAATAGGTCATATGGGGACTTCGATAGATTTTGCTATTTTTTCATTGCATTTAGCAGGGGCTTCTTCTATTATGGGGGCGGTTAATTTTATTTCTACTATTATTAATATACGATTGCTTGGGATAAGAATAGATAGGGTTCCTTTATTTGTGTGGTCAGTTTTTATTACTGCAGTTTTATTACTGTTGTCTTTACCTGTTTTAGCAGGTGCTATTACTATATTGTTGACGGATCGTAATTTTAATACTTCTTTTTTTGACCCTGCTGGAGGGGGGGATCCTGTA-------------------------------------------------------------------------------------------------------------------------------------------------------------------------------------------------------------------------------------------------------------------------------------------------------------------------------------------------------------------------------------------------------------------------------------------------------------------------------------------------------------------------------------------------------------------------------------------------------------TGGCACGAAAGCCGCTCGTAAGAGCGCTCCCGCTACCGGCGGTGTTAAAAAACCCCATCGTTACAGGCCAGGCACAGTAGCTCTCCGAGAAATCCGTCGTTATCAGAAGTCTACCGAGCTTTTGATCCGCAAGTTGCCCTTCCAGCGTTTAGTGAGGGAGATCGCTCAGGACTTCAAAACGGATCTCCGTTTCCAGAGCTCCGCCGTGATGGCTTTGCAAGAGGCTAGCGAGGCCTACTTGGTTGGTTTGTTCGAAGACACCAACTTGTGCGCCATTCACGCCAAGCGTGT--------------------------------------------------GAGACTTGGTGTGAATTGCAGGACACATTGAGCACTGATTTTTCGAACGCACATTGC-GGCCTCGGGTCCTACCCGGGGCCACGTCTGTCTGAGGGTCGGAT-AAACGCTTGCAGAAGGAGGGTCTTTGC-C--CCCTCCTACGTGGTCG-CA-CC--GG-AAG-C-CAGTCTTTCGCCGACCTAAG-TTGCGAGAGT-TGCACGCCGGC-CGAGGAGCGTCCCGCGTAAGGACGTCCGAG-CACGGG-AGTGGCGAAACGT--CTTGCCTCCCGG-TCGCTCGGTCCAGCGGT---AGATGCGAGA--GCCGGGGACTCCCCCCCTTTC-GAGACTCCCG--------AGTCTCGAAAA----ATATCT------------CAAACATGTCGACCTCAGATCAGGCGAGACGACCCGCCGAAT-----------------------
>Ctenus_nigrolineatus_44 Concatenation of 7 sequences
------------------------------------------------AATTT---CACTTAAACCTA-TTTATATTGGCGGCAATTAATCTAATTAAAGG-AACTTGTTT--ATTAATCGATAATCCACG-ATAATTTTCACTATAATTATATATATATATATATATATTTGTA-TTTATATACCG-CCATCTTAAGAGTTAATTTTCATA--AATTACTCTAAATAATAT-----------TTTATAAAAAGTTAGGTCAAGGTGTAATTAATATTATAGATA-A-AATGAGTTACAATAAATAATATTTATAGATTATTAAATTAAAANTTTATATAAAAAAGAATTTAAAAGTAATATT-AA-AATATTAATT-----------------------------------------------------------------------------------------TCGCCTG-TTTATCAAAAACATCTCTATTAA---TTTTATTAATAGTAAAATCTGCTCAATGATATTCACTTAAATAGTCGC-TTTTGTGCTAAGGTAGTATAATAATTTGTCTTATAATTTAAGACC-A-AACAAAAGATTTAACATTTTAATTAATTT--AAATATTTAAATATTTAAATTTTTTTAA-TTTTTAAAAAAAAACTATTTTTAAAAAAGACGATAAGACCCTA-TTAAAC-TTTAC-TTTAGTTAAACTGGGGTAGTTAAATAAATAATTTT--TATTTAT---ATATAATAATTATATTTAGACCTAAT-ATAATTAAAT-ATAAATT-AAGTTACTATA-GGGATAACAGCGTAA-TAATTTTTATAAGCACTTATATTAAAAATAGATTGCGACCTCGATGTTGAATTAATATTCTAT-TTTACGCAATAGTAAATAAAGACAAGTCTGTTC--GACTTTTAAATAATT-ACATGATCTGAG------------------------------------------------------------------------------------------------------------------------------------------------------------------------------------------------------------------------------------------------------------------------------------------------------------------------------------------------------------------------------------------------------------------------------------------------------------------------------------------------------------------------------------------------------------------------------------------------------------------------------------------------------------------------------------------------------------------------------------------------------------------------------------------------------------------------------------------------------------------------------------------------------------------------------------------------------------------------------------------------------------------------------------------------------------------------------------------------------------------------------------------------------------------------------------------------------------------------------------------------------------------------------------------------------------------------------------------------------------------------------------------------------------------------------------------------------------------------------------------------------------------------------------------------------------------------------------------------------------------------------------------------------------------------------------------------------------------------------------------------------------------------------------------------------------------------------------------------------------------------------------------------------------------------------------------------------------------------------------------------------------------------------------------------------------------------------------------------------------------------------------------------------------------------------------------------------------------------------------------------------------------------------------------------------------------------------------------------------------------------------------------------------------------------------------------------------------------------------------------------------------------------------------------------------------------------------------------------------------------------------------------------------------------------------------------------------------------------------------------------------------------------------------------------AGCACGGACCAAGGAGTCTAACATGTGCGCGAGTCAATGGGTCTTGAACAGGCCCATGGGCGCAATGAAAGC-AAAGGTCGGCT-CCGCGTCGACCGAGTTGGGATCCGTCGCGAGA--GATCGCAGCGGCGCACCAACGACCCGT-CCTATGCGGCTCGCCGCTTGGGCGGAGTGTGAGCGTACACGTTGGGACCCGAAAGATGGTGAACT-ATG-CCCGGACAGGACGAGGCCAGAGGAAACTCTGGTGGAGGTCCGCAGCGGTTCTGACGTGCAAATCGATCGTCAGATTCGGGTCTAGGGGCGAAAGACCAATCGAACCATCTAGTAGCTGGTT-CCCTCC-GAAGTTTCCCTCAGGATAGCTGGCGCTCATTC----TCAGTCTCATCCGGTAAAGCGAATGATTAGAGGCCTTGGGGCCGAAACGACCT-CAACCTATTCTCAAACTTTAAATGGGTG-A-GAAGTCCGCCTTGCTCGATCGAAGGCCGGACGCTCGGATGAGA-GTGCCCAGTGGGCC--ACTTTTGGTAAGCAG-AACTGG-CGCTGTGGGATGAACCAAACGCCGGGTTACGGCGCCCGATGCGAGACGCTCATGAGACCCCATGAAAGGTGTTGGTTGCTCCAGACAGCAGGACGGTGGCCATGGAAGTCGGAATCCGCTAAGGAGTGTGTAACAACTCACCTGCCGAAGCAACTAGCCCTGAAAATGGATGGCGCTCCAGCGTCGAG--CCCATACCCGGCCGCCGCGGCAGAGTTCCAT-----TCACAGGAAGCTTACGCCGCGGTGAGTAGGAGGGTCGCTGCGGGGAGCGTCGAAGGTGCCGGGCGTGAGCCCGCCTGGAGCCCCCGCAGGCGCAGATCTTGGTGGTAGTAGCAAATACTCAAGTGAGAACCTTGAGGACTGAAGGTGGAGAAGGGTTCCATGTGAACAGCAGTTGAACATGGGTCAGTCGGCCCTAAGGGATCGGAGAAATCCGTTCCGAAGCGGGACCTTAG-A--ACGAGAGAGTCCCGCTGCCGACCGAAAGGGAATGGGGTCAATATT-CCCCAACCC-GGACACGGAGATCGGGTCTT-CGGGCCC-AAGTGCGGCGACGCAA-CCGAACTCGGAGAAGTCGACGGAGGACCCGGGGAA-GAGTTGTC-TTTT-CTTTGTAAGGGTTCGTGTCCCTGGAATCGGCTCGTCCGGAGATAGGGACGCTGTTCCCGTAAAAGCACCGCGGCTCTTGCGGTGTCC-GGTCCGCCTCTGTC-GGCCCTTGCAAATCCGAGGGAGACGGTGTGATTTTCGTGCCGGACCGTACCCATATCCGCAGCAG-------------------------------------------------------------------GAGCTGCTATAGCTGGTACAGGTATGAGAGTTTTGATTCGAATAGAACTAGGACATTCTGGTAGATTATTAGGTGATGATCATTTATATAATGTAATTGTAACTGCTCATGCTTTTGTTATAATTTTTTTTATGGTTATGCCAATTTTAATTGGTGGATTTGGAAATTGGTTAGTTCCTTTAATATTAGGGGCTCCTGATATATCATTTCCTCGAATAAATAATTTGTCTTTTTGATTATTACCTCCTTCTTTATTTTTATTATTTATGTCTTCTATAGTTGAAATAGGAGTTGGGGCTGGTTGAACTATTTATCCTCCTTTAGCTTCTAGAATAGGACATATAGGGATGTCCATGGATTTTGCTATTTTTTCGTTACATTTAGCGGGTGCTTCTTCTATTATAGGGGCAGTAAATTTTATTTCTACAATTATTAATATACGATTATTAGGTGTAAGAATAGAAAAAGTGCCTTTGTTTGTTTGGTCGGTTTTTATTACTGCAATTTTATTGTTGTTATCTTTACCGGTGTTAGCTGGTGCTATTACTATATTGTTGACTGATCGGAATTTTAATACTTCTTTTTTTGATCCTGCGGGGGGAG---------------------------------------------------------------------------------------------------------------------------------------------------------------------------------------------------------------------------------------------------------------------------------------------------------------------------------------------------------------------------------------------------------------------------------------------------------------------------------------------------------------------------------------------------------------------------------------------------------------------------------------------------------------------------------------------------------------AGAAATCCGTCGTTATCAGAAGTCTACCGAGCTTCTGATCCGCAAATTGCCCTTCCAGCGTTTAGTGAGGGAAATCGCTCAGGACTTCAAAACCGATCTCCGTTTCCAGAGCTCCGCCGGGATGGCTTTGCAGGAGGCTAG--------------------------------------------------------------------------------------------------------------------------------------------------------------------------------------------------------------------------------------------------------CCTCCTACGTGGTCG-CA-CC--GG-AAG---GAAACTTTCGCCGACCTAAG-TTGCGAGAGT--GCACGCCGTC-AAAGGAGCGTCCCGCGTAAGGACGCCCGAG-ATCGGG-AGTGGCGGACA----TGTTCCTCCCAA-TAACTCGGGCCAGCGGT---GGATGCGAGA--GCGGCGGACTCCCCCCGAGTCCTCCGTAGGAA--------------------TCTCAATTA------------TACACATGTCGCCTCAGA-----------------------------------------------
>Spinoctenus_stephaniae_41 Concatenation of 7 sequences
---------------------------------------------------TT---TAATAAAACCTA-TTTATTTTGACGGCAATTAATCTTATTAAAGG-AACTTGTTT--ATTAATCGATAATACACG-ATAATTTTCACTTTAATTAT-------------------ATAA-TTTATATATCGCCCATTTAAAGAATTAATTTCCATA--AATTATTCTAAATATATATATATATATATATTATAATAAATTAGGTCAAGGTGTAATTAAAATTTTAGATA-A-AATGAGTTACAATAAAAATATTTAAGAATTAATAAAATTAAAGTTTTTTATGAAAAAGAATTTATATGT--------------------------------------------------------------------------------------------------------------------------------------------------------------------------------------------------------------------------------------------------------------------------------------------------------------------------------------------------------------------------------------------------------------------------------------------------------------------------------------------------------------------------------------------------------------------------------------------------------------------------------------------------------------------------------------------------------------------------------------------------------------------CATATGCTTGTCTCAAAGA-TTAAGCCATGC-ATGTCTAAGTACATGCCGTATCAAGGCGAAACCGCGAATGGCTCATTAAATCAGTTATGGTT-CCTTGGATCGTACCTTA-CTACTTGGATAACTGTGGCAATTCTAGAGCTAATACATGCAGCAGAGCTCCGACCTTCGGGGACGAGCGCTTTTATTAGACCAAAACCAATCGGACCTCGCGTCCGTCTCTCGTGGTGACTCTGTATAACTTTGGGCTGATCGCACGGGCCCGTCCCGGCGACGTATCTTTCAAGTGTCTGCCTTATCAACTTTCGATGGTAGGTTACGCGCCTACCATGGTCGTAACGGGTAACGGGGAATCAGGGTTCGATTCCGGAGAGGGAGCCTGAGAAACGGCTACCACATCCAAGGAAGGCAGCAGGCGCGCAAATTACCCACTCCCAGAACGGGGAGGTAGTGACGAAAAATAACAATACGGGACTCTTTTGAGACCCCGTAATTGGAATGAGTACACTCTAAATCCTTTAACGAGGATCCATTGGAGGGCAAGTCTGGTGCCAGCAGCCGCGGTAATTCCAGCTCCAATAGCGTATATTAAAGTTGTTGCGGTTAAAAAGCTCGTAGTTGGATCTCAGTTCCAGACGGGTGGTC-CGCCTACCGGTGGTTACTGCCTGTTCTGAACAGCCAGCCGGTTTCTCTTGATGATCTTCACCGGTTGTCTTGGGTGACCGGCAAGTTTACTTTGAAAAAA-TTAGAGTGCTCAAAGCAGGCGCGACGCCTGAATAATGGTGCATGGAATAATGGAATAGGACCTCGGTTCTA----------------------------------------------------------------------------------------------------------------------------------------------------------------------------------------------------------------------------------------------------------------------------------------------------------------------------------------------------------------------------------------------------------------------------------------------------------------------------------------------------------------------------------------------------------------------------------------------------------------------------------------------------------------------------------------------------------------------------------------------------------------------------------------------------------------------------------------------------------------------------------------------------------------------------------------------------------------------------------------------------------------------------------------------------------------------------------------------------------------------------------------------------------------------------------------------------------------------------------------------------------------------------------------------------------------------------------------------------------------------------------------------------------------------------------------------------------------------------------------------------------------------------------------------------------------------------------------------------------------------------------------------------------------------------------------------------------------------------------------------------------------------------------------------------------CGGACCAAGGAGTCTAACATGTGCGCGAGTCAATGGGTCTTGAACAGGCCCAGGGGCGCAATGAAAGC-AAAGGTCGGCC-CCGCGCCGACCGAGTTGGGATCCCGCGGCGTCG-AAAACCGCGGGCGCACCAACGACCCGT-CCCGTGCGGCTCGCCGCTGGGGCGGAGTGTGAGCGTACACGTTGGGACCCGAAAGATGGTGAACT-ATG-CCCGGACAGGACGAGGCCAGAGGAAACTCTGGTGGAGGTCCGCAGCGGTTCTGACGTGCAAATCGATCGTCAGATTCGGGTCTAGGGGCGAAAGACTAATCGAACCATCTAGTAGCTGGTT-CCCTCC-GAAGTTTCCCTCAGGATAGCTGGCGCTCGTCTAG-ATCAGTCTCATCCGGTAAAGCGAATGATTAGAGGCCTTGGGGCCGAAACGACCT-CAACCTATTCTCAAACTTTAAATGGGTG-A-GAAGTCCGCCTTGCTCGATCGAAGGCCGGACGCTCGGATGAGA-GTGCCCAGTGGGCC--ACTTTTGGTAAGCAG-AACTGG-CGCTGTGGGATGAACCAAACGCCGGGTTACGGCGCCCGATGCGAGACGCTCATGAGACCCCATGAAAGGTGTTGGTTGCTCCAGACAGCAGGACGGTGGCCATGGAAGTCGGAATCCGCTAAGGAGTGTGTAACAACTCACCTGCCGAAGCAACTAGCCCTGAAAATGGATGGCGCTCCAGCGTCGAG--CCCATACCCGGCCGCCGCGGCAGAGTTCCGWTYT-GATTTTGGAAGCTTACGCCGCGGTGAGTAGGAGGGTCGCTGCGGGGAGCGTCGAAGGTGCCGGGCGTGAGCCCGCCTGGAGCCCCCGCAGGCGCAGATCTTGGTGGTAGTAGCAAATACTCAAGTGAGAACCTTGAGGACTGAAGGTGGAGAAGGGTTCCATGTGAACAGCAGTTGAACATGGGTCAGTCGGCCCTAAGGGATCGGAGAAATCCGTTCCGAAGCGGGACCTTAG-A--ATGCGAGAGYCCCGCTGCCGACCGAAAGGGAATGGGGTCAATATT-CCCCAACCC-GGACACGGAGATCGGGCCTT-CGGGCCC-GAGTGCGGCGACGCAA-CCGAACTCGGAGAAGTCGACGGAGGACCCGGGGAA-GAGTTGTC-TTTT-CTTTGTAAGGGTTCGTGTCCCTGGAATCGGCTCGTCCGGAGATAGGGACGCTGTTCCCGTAAAAGCACCGCGGCTCTTGCGGTGTCC-GGTCCGCCTCTGTC-GGCCCTTGCAAATCCGAGGGAGACGGTGTGA------------------------------------------------------------------------------TTTATATTTAATATTTGGAGCTTGAGCTTCCATAGCTGGTATGGCTATAAGTGTCTTAATTCGTATAGAATTAGGACACTCAGGGAGATTATTGGGTAATGATCATTTATATAATGTTATTGTAACTGCTCATGCTTTTGTAATAATTTTTTTTATGGTTATACCAATTTTAATTGGTGGTTTTGGTAATTGATTAATTCCTTTAATGTTAGGATCTCCTGATATATCATTTCCTCGGATAAATAATTTATCTTTTTGATTATTACCTCCTTCTTTATTTTTATTATTTATATCATCTATGGTTGAAATAGGAGTTGGGGCGGGATGAACTATTTATCCTCCTCTAGCTTCTAGAATTGGTCATATAGGGAAATCTATAGATTTCGCTATTTTTTCTTTACATTTAGCTGGAGTTTCATCTATTTTAGGAGCAGTAAATTTTATTTCTACTATTATTAATATGCGCTTATTAGGAATGAGAATGGAAAAAATTCCATTATTTGTATGGTCTGTTTTTATTACTGCAGTATTATTATTACTGTCTTTACCTGTTTTAGCAGGTGCTATTACTATATTATTGACTGATCGAAATTTTAATACTTCTTTTTTCGATCCGGCAGGAGGAGGTGATCCTATTTT-------------------------------------------------------------------------------------------------------------------------------------------------------------------------------------------------------------------------------------------------------------------------------------------------------------------------------------------------------------------------------------------------------------------------------------------------------------------------------------------------------------------------------------------------------------------------------------------------------------------------------------------------------------------------------------------------------------------------------------------------------------------------------------------------------------------------------------------------------------------------------------------------------------------------------------------------------------------------------------------TTGAGCACTGATTTTTCGAACGCACATTGCGGGCCTCGGGTCCTACCCGGGGCCACGTCTGTCTGAGGGTCGGAT-AAACGCTTGCAGAAGGAGG------TC-T--CCCTCCTACGTGGTCG-CA-CC--GG-AAG-C-CAGTCTTTCGCCGACCCAAG-TCTCGAGAGC--GCACGCCGGC-CGAGGAGCGTCCCGCGTAAGGACGCCCGAG-CGCGGG-AGTGGCGGAAG------TGCCTCCCGG-TCGATCGGGCCTGCGGT---AGACGCGAGG--GCGGCGCGCTCCGAACCCACGAGACCGCGG-------NCCGTCGGTCTCGN----AATCTA------------TGACAATGTCGNCCTCAGATCAGGCGAGAC-----------------------------------
>Leptoctenus_sp_02 Concatenation of 7 sequences
----------------------------------------------------T---TTTTTTAACTTA-TTTATTTTGGCGGCAATTTATCTTATTAGAGG-AACTTGTTT--ATTAATCGATAATCCTCG-TTTATTTTCACTAATTTTA--------------------AAAGTTTTATATACCG-TCATCTTAAGAGTTAACTTATATAA-AGTTACTCAAAATAATT------------TTTATAAAAAGATAGATCAAGGTGTAACAGAAATTTTTGTAA-A-AATGAGTTACAATAAATA-TATTTAAGAATTATTT-TTATAAANTTAATATGAAAGAGGANTTAAATGTAATAAA-AT-AATAAAAATTCTATATGAATAAGANAACAA---------------------------------------------------------------------TCGCCTG-TTTATCAAAAACATCTTTATTAA---CATATTTAATAGTAAGATCTGCTCAATG----ATACTTAAATAGCCGCAAT-TGTGCTAAGGTAGTATAATAATTTGTCTTTTAATTAAAGACC-A-TACAAAAGATTTAACATTTTAATTAATTTATATAATATTAAATATTTAAATTATTTTAA-TTTTAATAAAAAAATTATTTCAAAAAAAGACGACAAGACCCTATTTGAAC-TTAACTTTTAGTTAAACTGGGGTAGTTGATAAAATATAATC-TTAATTGT---AATTAATATTAATA---TGATCTAAT-ATAATTAATTATAAGATT-AAGTTACCATA-GGGATAACAGCGTAA-TAATTTTTTAAAGTACTTATTTCTAAAATAGATTACAACCTCGATGTTGAATTAATATTCTTATATTATGCAATAATTAATAAAGA-AAGTCTGTTC--GACTTTTAAATCATT-ACATGATCTGAG-----------------------------------------------------------------------------------------------------------------------------------------------------AAAGA-TTAAGCCATGC-ATGTCTAAGTACATGCCGTATTAAGGCGAAACCGCGAATGGCTCATTAAATCAGTTATGGTT-CCTTGGATCGTACCTTA-CTACTTGGATAACTGTGGCAATTCTAGAGCTAATACATGCAGCAGAGCTCCGACCTTCGGGGACGAGCGCTTTTATTAGACCAAAACCAATCGGACCTCGTGTCCGTCTCTCGTGGTGACTCTGTATAACTTTGGGCTGATCGCACGGGCCCGTCCCGGCGACGTATCTTTCAAGTGTCTGCCTTATCAACTTTCGATGGTAGGTTACGCGCCTACCATGGTCGTAACGGGTAACGGGGAATCAGGGTTCGATTCCGGAGAGGGAGCCTGAGAAACGGCTACCACATCCAAGGAAGGCAGCAGGCGCGCAAATTACCCACTCCCAGAACGGGGAGGTAGTGACGAAAAATAACAATACGGGACTCTTTTGAGACCCCGTAATTGGAATGAGTACACTCTAAATCCTTTAACGAGGATCCATTGGAGGGCAAGTCTGGTGCCAGCAGCCGCGGTAATTCCAGCTCCAATAGCGTATATTAAAGTTGTTGCGGTTAAAAAGCTCGTAGTTGGATCTCAGTTCCAGACGGGTGGTC-CGCCTACCGGTGGTTACTGCCTGTTCTGAACAGCCAGCCGGTTTCTCTTGATGATCTTCACCGGTTGTCTTGGGTGACCGGCAAGTTTACTTTGAAAAAA-TTAGAGTGCTCAAAGCAGGCGTGACGCCTGAATAATGGTGCATGGAATAATGGAATAGGACCTCGGTTCTW-TTTTGTTGGTTTTCGGAACACGAGGTAATGATTAAGAGGGACAGACGGNGGCATTCNGTATTGCGACGCTAGAG---------------------------------------------------------------------------------------------------------------------------------------------------------------------------------------------------------------------------------------------------------------------------------------------------------------------------------------------------------------------------------------------------------------------------------------------------------------------------------------------------------------------------------------------------------------------------------------------------------------------------------------------------------------------------------------------------------------------------------------------------------------------------------------------------------------------------------------------------------------------------------------------------------------------------------------------------------------------------------------------------------------------------------------------------------------------------------------------------------------------------------------------------------------------------------------------------------------------------------------------------------------------------------------------------------------------------------------------------------------------------------------------------------------------------------------------------------------------------------------------------------------------------------------------------------------------------------------------------------------------------------------------------------------------------------------------------------------------------------------------------------------------------------------------------------------------------------------------------CATCCGAGGGCGCACCAACGACCCGC-CCTATGCGGCTCGCCGCTTGGGCGGAGTGTGAGCGCACACGTTGGGACCCGAAAGATGGTGAACT-ATG-CCCGGACAGGACGAGGCCAGAGGAAACTCTGGTGGAGGTCCGCAGCGGTTCTGACGTGCAAATCGATCGTCAGATCCGGGTCTAGGGGCGAAAGACTAATCGAACCATCTAGTAGCTGGTT-CCCTCC-GAAGTTTCCCTCAGGATAGCTGGCGCTCGTCTAGTATCAGTCTCATCCGGTAAAGCGAATGATTAGAGGCCTTGGGGCCGAAACGACCT-CAACCTATTCTCAAACTTTAAATGGGTG-A-GAAGTCCGCCTTGCTCGATCGAAGGCCGGACGCT-----------------------------------------------------------------------------------------------------------------------------------------------------------------------------------------------------------------------------------------------------------------------------------------------------------------------------------------------------------------------------------------------------------------------------------------------------------------------------------------------------------------------------------------------------------------------------------------------------------------------------------------------------------------------------------------------------------------------------------------------------------------------------------------------------------------------------------------------------------------------------------------------------------------------------------------------------------------------------------------------------------------------------------------------------------------------------------------------------------------TTCCTTTAATGTTAGGAGCTCCTGATATGTCTTTTCCTCGTATAAATAATTTGTCATTTTGGTTATTNCCTCCTTCTCTTTTCTTATTATTTATATCATCTATAGTAGAGATAGGTGTAGGAGCTGGTTGAACTGTTTATCCTCCTTTAGCTTCAAGAATGGGACATGCGGGGTTATCTGTGGATTTTGCTATTTTTTCTTTGCATTTAGCGGGGGCTTCTTCTATTATAGGTGCTGTAAATTTTATTTCTACTATTATTAATATGCGTTTGTTAGGAATGAAAATAGAGAAGGTTCCTTTATTTGTTTGGTCAGTTTTTATTACTGCTATTTTATTATTGTTGTCTTTACCTGTTTTAGCGGGGGCTATTACTATATTATTGACTGATCGTAATTTTAATACTTCTTTTTTTGACCCTGCAGGGGGAGGAGATCCTGTTTTATTTCAACATTTGTTTTGATTTTTTGGTCATCCTGAGGTTTATATTTTAATTTTGCCAGGATTTGGGATTGTTTCTCATGTAATTAGATCATCGGTTGGTAAGCGTGAACCTTTTGGAAGATTAGGTATGATTTATGCTATAGTTGGGATTGGAGGAATAGGGTTTGTTGTTTGAGCTCATCATATATTTTCTATTGGAATAGATGTAGATACTCGGGCTTATTTTACAGCGGCTACTATAATTATTGCTGTTCCTACTGGAATTAAGGTTTTTAGATGAATAGCTACTTTGCATGGTTCTTATTTTA-----------------------------------------------------------------------------------------------------------------------------------------------------------------------------------------------------------------------------------------------------------------------------------------------------------------------------------------------------------------------------------------------------------------------------------------------------------------------------------------------------------------------------------------------------------------------------------------------------------------------------------------------------------------------TTGAGCACTGATTTTTCGAACGCACATTGCGGGCCTCGGGTCCTACCCGGGGCCACGTCTGTCTGAGGGTCGGAT-AAACGCTTGCAGAAGGAGG------TC-TTCTCCTCCTACGTGGTCG-CA-CC--GG-AAG-C-CAGTCTTTCGCCGACCTAAT-TCTGGAGAGC--GCACGCCGGC-CGAGAGGCGTCCCGCGTAAGGACGCCCGAGATGCGGG-AGTGGCGGATA------CGCCTCCCGC-TCGCTCGGGCCAGCGGT---AGACGCGAGG--GCCG--------------------------------------------------------------------------------------------------------------------------------------
>Leptoctenus_sp_33 Concatenation of 7 sequences
----------------------------------------------------T---TTTTTAANCTTA-TTTATTTTGGCGGCAATTTATCTTATTAGAGG-AACTTGTTT--ATTAATCGATAATCCTCG-TTTATTTTCACTAATTTTA--------------------AAAG-TTTATATACCG-TCATCTTAAGAGTTAACTTATATAA-AGTTACTCAAAATAATT------------TTTATAAAAAGATAGATCAAGGTGTAACAGAAATTTTTGTAA-A-AATGAGTTACAATAAATA-TATTTAAGAATTATTT-TTATAAATTTAATATGAAAGAGGATTTAAATGTAATAAA-AT-AATAAAAATTCTATATGAATAAGATAACAA-----------------------------------------------------------------------------------------------------------------------------------------------------------------------------------------------------------------------ATTTTAATTAATTTATATAATATTAAATATTTAAATTATTTTAA-TTTTAATAAAAAAATTATTTCAAAAAAAGACGACAAGACCCTA-TTGAAC-TTAAC-TTTAGTTAAACTGGGGTAGTTGATAAAATATAATC-TTAATTGT---AATTAATATTAATA---TGATCTAAT-ATAATTAATTATAAGATT-AAGTTACCATA-GGGATAACAGCGTAA-TAATTTTTTAAAGTACTTATTTCTAAAATAGATTACAACCTCGATGTTGAATTAATATTCTTATATTATGCAATAATTAATAAAGA-AAGTCTGTTC--GACTTTTAAATCATT-AC-----------------------------------------------------------------------------------------------------------------------------------------------------------TCTCAAAGATTTAAGCCATGCAANGTCTAAGTACATGCCGTATTAAGGCGAAACCGCGAATGGCTCATTAAATCAGTTATGGTT-CCTTGGATCGTACCTTA-CTACTTGGATAACTGTGGCAATTCTAGAGCTAATACATGCAGCAGAGCTCCGACCTTCGGGGACGAGCGCTTTTATTAGACCAAAACCAATCGGACCTCGTGTCCGTCTCTCGTGGTGACTCTGTATAACTTTGGGCTGATCGCACGGGCCCGTCCCGGCGACGTATCTTTCAAGTGTCTGCCTTATCAACTTTCGATGGTAGGTTACGCGCCTACCATGGTCGTAACGGGTAACGGGGAATCAGGGTTCGATTCCGGAGAGGGAGCCTGAGAAACGGCTACCACATCCAAGGAAGGCAGCAGGCGCGCAAATTACCCACTCCCAGAACGGGGAGGTAGTGACGAAAAATAACAATACGGGACTCTTTTGAGACCCCGTAATTGGAATGAGTACACTCTAAATCCTTTAACGAGGATCCATTGGAGGGCAAGTCTGGTGCCAGCAGCCGCGGTAATTCCAGCTCCAATAGCGTATATTAAAGTTGTTGCGGTTAAAAAGCTCGTAGTTGGATCTCAGTTCCAGACGGGTGGTC-CGCCTACCGGTGGTTACTGCCTGTTCTGAACAGCCAGCCGGTTTCTCTTGATGATCTTCACCGGTTGTCTTGGGTGACCGGCAAGTTTACTTTGAAAAAA-TTAGAGTGCTCAAAGCAGGCGTGACGCCTGAATAATGGTGCATGGAATAATGGAATAGGACCTCGGTTCTA-TTTTGTTGGTTTTCGGAACACGAGGTAATGATT---------------------------------------------------------------------------------------------------------------------------------------------------------------------------------------------------------------------------------------------------------------------------------------------------------------------------------------------------------------------------------------------------------------------------------------------------------------------------------------------------------------------------------------------------------------------------------------------------------------------------------------------------------------------------------------------------------------------------------------------------------------------------------------------------------------------------------------------------------------------------------------------------------------------------------------------------------------------------------------------------------------------------------------------------------------------------------------------------------------------------------------------------------------------------------------------------------------------------------------------------------------------------------------------------------------------------------------------------------------------------------------------------------------------------------------------------------------------------------------------------------------------------------------------------------------------------------------------------------------------------------------------------------------------------------------------------------------------------------------------------------------------------------------------------------TGGGTCTTGNACAGGCCCAGGGGCGCAATGAAAGC-AAAGGTCGGCT-CCGCGTCGACCGAGTTGGGATCCCGAGGAGA---ACATCCGAGGGCGCACCAACGACCCGC-CCTATGCGGCTCGCCGCTTGGGCGGAGTGTGAGCGCACACGTTGGGACCCGAAAGATGGTGAACT-ATG-CCCGGACAGGACGAGGCCAGAGGAAACTCTGGTGGAGGTCCGCAGCGGTTCTGACGTGCAAATCGATCGTCAGATCCGGGTCTAGGGGCGAAAGACTAATCGAACCATCTAGTAGCTGGTT-CCCTCC-GAAGTTTCCCTCAGGATAGCTGGCGCTCGTCTAGTATCAGTCTCATCCGGTAAAGCGAATGATTAGAGGCCTTGGGGCCGAAACGACCT-CAACCTATTCTCAAACTTTAAATGGGTG-A-GAAGTCCGCCTTGCTCGATCGAAGGCCGGACGCTCGGATGAGA-GTGCCCAGTGGGCC--ACTTTTGGTAAGCAG-AACTGG-CGCTGTGGGATGAACCAAACGCCGGGTTACGGCGCCCGATGCGAGACGCTCATGAGACCCCATGAAAGGTGTTGGTTGCTCCAGACAGCAGGACGGTGGCCATGGAAGTCGGAATCCGCTAAGGAGTGTGTAACAACTCACCTGCCGAAGCAACTAGCCCTGAAAATGGATGGCGCTCCAGCGTCGAG--CCCATACCCGGCCGCCGCGGCAGAGTTCCTC-----ACGTTGGAAGCTTACGCCGCGGTGAGTAGGAGGGTCGCTGCGGGGAGCGTCGAAGGTGCCGGGCGTGAGCCCGCCTGGAGCCCCCGCAGGCGCAGATCTTGGTGGTAGTAGCAAATACTCAAGTGAGAACCTTGAGGACTGAAGGTGGAGAAGGGTTCCATGTGAACAGCAGTTGAACATGGGTCAGTCGGCCCTAAGGGATCGGAGAAATCCGTTCCGAAGCGGGACCTTAGAA--TTGCGAGAGTCCCGCTGCCGACCGAAAGGGAATGGGGTCAATATT-CCCCAACCC-GGACACGGAGATCGGGTCTT-CGGGCCC-AAGTGCGGCGACGCAA-CCGAACTCGGAGAAGTCGACGGAGGACCCGGGGAA-GAGTTGTC-TTTT-CTTTGTAAGGGTTCGTGTCCCTGGAATCGGCTCGTCCGGAGATAGGGACGCTGTTCCCGTAAAAGCACCGCGGCTCTTGCGGTGTCC-GGTCCGCCTCTGTC-GGCCCTTGCAAATCCGAGGGAGACGGTGTGATTTTCGTGCCG------------------------------------------------------------TTGGGACTTTATATTTAATGTTTGGGACTTGATCTGCTATAGCGGGAACAGGTATAAGAGTCTTAATTCGAATGGAATTAGGACATTCTGGTAGATTATTAGGAGATGATCATTTATATAATGTAATTGTAACTGCGCATGCTTTTGTGATAATTTTTTTTATAGTGATGCCTATTTTAATTGGGGGATTTGGAAATTGATTGGTTCCTTTAATGTTAGGAGCTCCTGATATGTCTTTTCCTCGTATAAATAATTTGTCATTTTGGTTATTACCTCCTTCTCTTTTCTTATTATTTATATCATCTATAGTAGAGATAGGTGTAGGAGCTGGTTGAACTGTTTATCCTCCTTTAGCTTCAAGAATGGGACATGCGGGGTTATCTGTGGATTTTGCTATTTTTTCTTTGCATTTAGCGGGGGCTTCTTCTATTATAGGTGCTGTAAATTTTATTTCTACTATTATTAATATGCGTTTGTTAGGAATGAAAATAGAGAAGGTTCCTTTATTTGTTTGGTCAGTTTTTATTACTGCTATTTTATTATTGTKGTCTTTACCTGTTTTAGCGGGGGCTATTACTATATTATTGACTGATCGTAATTTTAATACTTCTTTTTTTGACCCTGCAGGGGGAGGAGATCCTGTTTTATTTCAAC-----------------------------------------------------------------------------------------------------------------------------------------------------------------------------------------------------------------------------------------------------------------------------------------------------------------------------------------------------------------------------------------------------------------------------------------------------------------------------------------------------------------------------------------------------------------------------------------------------------------------------------------------------------------------------------------------------------------------------------------------------------------------------------------------------------------------------------------------------------------------------------------------------------------------------------------------------------------------------------------------------------------------------------------------------------------------------------------------------------------------------------------------------------------------------------------------------------------------------------------------------------------------------------------------------------------------------------------------------------------------------------------------------------------------
>Spinoctenus_eberhardi_40 Concatenation of 7 sequences
------------------------------------------------------------AAAACCTA-TTTATTTTGGCGGC-ATTTATCTTATTAAAGG-AACTTGTTA--ATTAATCGATAACCCACG-ATAAATTTCACTACGATTATATA-ATTTAT---------ATAA-TTTATATACCG-CCGTCTAAAGAATCAATTTCAATA--GATTATTCTTAATAATCT----------TAACCTAAAAAGTTAGGTCAAGGTGTAATTTATATTTTAGTAAAA-AATGAGTTACAATAAAAACTATTTAAGGATCATTTACTCAAAATAAAATAAGAAAAAGGATTTATATGTAATANT-AA-AATAATAATTTAATATGAATTAGAAAA----------------------------------------------------------------------------------------AAACATTTTTATTAAA---TTTATTAATAATAAAATCTGCTCAATG-----AAATTAAATAGCCGCAATATGTGCTAAGGTAGTATAATAATTTGTCTTTTAATTAAAGACC-A-AACAAAAGATTAAACATTTTAATTAATAT--AAAAATTTAAACATTAAAATTATTTTAA-TTTTTATAAAAAAATTATTTTTAAAAAAGACGACAAGACCCTA-TTGAACTTTAAC-TTTAGTTAAACTGGGGCAGTTATATAAATATATTT-TTTCTATT--TTATAAAAAATATAA---AGATCTAGT-AAAACTACTTAATAAACC-AAGTTACCATA-GGGATAACAGCATAA-TAATTTTGAAAAGTTCTTATTTATAAAATAGATTATGACCTCGATGTTGAATTAATATACTTA-TTCATGCAATAATGAATAAAGA-AAGTCTGTTC--GACTTTTAAATCATT-ACATGATCTG------------------------------------------------------------------------------------------------------------------------------------------------------------------CCATGC-ATGTCTAAGTACATGCCGTATTAAGGCGAAACCGCGAATGGCTCATTAAATCAGTTATGGTT-CCTTGGATCGTACCTTA-CTACTTGGATAACTGTGGCAATTCTAGAGCTAATACATGCAGCAGAGCTCCGACCTTCGGGGACGAGCGCTTTTATTAGACCAAAACCAATCGGACCTCGCGTCCGTCTCTCGTGGTGACTCTGTATAACTTTGGGCTGATCGCACGGGCCCGTCCCGGCGACGTATCTTTCAAGTGTCTGCCTTATCAACTTTCGATGGTAGGTTACGCGCCTACCATGGTCGTAACGGGTAACGGGGAATCAGGGTTCGATTCCGGAGAGGGAGCCTGAGAAACGGCTACCACATCCAAGGAAGGCAGCAGGCGCGCAAATTACCCACTCCCAGAACGGGGAGGTAGTGACGAAAAATAACAATACGGGACTCTTTTGAGACCCCGTAATTGGAATGAGTACACTCTAAATCCTTTAACGAGGATCCATTGGAGGGCAAGTCTGGTGCCAGCAGCCGCGGTAATTCCAGCTCCAATAGCGTATATTAAAGTTGTTGCGGTTAAAAAGCTCGTAGTTGGATCTCAGTTCCAGACGGGTGGTC-CGCCTACCGGTGGTTACTGCCTGTTCTGAACAGCCAGCCGGTTTCTCTTGATGATCTTCACCGGTTGTCTTGGGTGACCGGCAAGTTTACTTTGAAAAAA-TTAGAGTGCTCAAAGCAGGCGTGACGCCTGAATAATGGTGCATGGAATAATGGAATAGGACCTCGGTTCTA-TTTTGTTGGTTTTCGGAACACGAGGTAATGATTAAGAGGGACAGACGGGGGCATTC-GTA-TGCGACGCTAGAG---------------------------------------------------------------------------------------------------------------------------------------------------------------------------------------------------------------------------------------------------------------------------------------------------------------------------------------------------------------------------------------------------------------------------------------------------------------------------------------------------------------------------------------------------------------------------------------------------------------------------------------------------------------------------------------------------------------------------------------------------------------------------------------------------------------------------------------------------------------------------------------------------------------------------------------------------------------------------------------------------------------------------------------------------------------------------------------------------------------------------------------------------------------------------------------------------------------------------------------------------------------------------------------------------------------------------------------------------------------------------------------------------------------------------------------------------------------------------------------------------------------------------------------------------------------------------------------------------------------------------------------------------------------------------------------------------------------------------AGCACGGACCAAGGAGTCTAACATGTGCGCGAGTCAATGGGTCTTGAACAGGCCCAGGGGCGCAATGAAAGC-AAAGGTCGGCC-TCGCGTCGACCGAGTTGGGATCCCGCGGTCC---CGGATCGCGGGCGCACCAACGACCCGT-CCTATGCGGCTCGCCGCTTGGGCGGAGTGTGAGCGCACACGTTGGGACCCGAAAGATGGTGAACT-ATG-CCCGGACAGGACGAGGCCAGAGGAAACTCTGGTGGAGGTCCGCAGCGGTTCTGACGTGCAAATCGATCGTCAGATCCGGGTCTAGGGGCGAAAGACCAATCGAACCATCTAGTAGCTGGTT-CCCTCC-GAAGTTTCCCTCAGGATAGCTGGCGCTCTTCGAG-ATCAGTCTCATCCGGTAAAGCGAATGATTAGAGGCCTTGGGGCCGAAACGACCT-CAACCTATTCTCAAACTTTAAATGGGTG-A-GAAGTCCGCCTTGCTCGATCGAAGGCCGGACGCTCGGATGAGA-GTGCCCAGTGGGCC--ACTTTTGGTAAGCAG-AACTGG-CGCTGTGGGATGAACCAAACGCCGGGTTACGGCGCCCGATGCGAGACGCTCATGAGACCCCATGAAAGGTGTTGGTTGCTCCAGACAGCAGGACGGTGGCCATGGAAGTCGGAATCCGCTAAGGAGTGTGTAACAACTCACCTGCCGAAGCAACTAGCCCTGAAAATGGATGGCGCTCCAGCGTCGAG--CCCATACCCGGCCGCCGCGGCAGAGTTCCAT-----TAATCGGAAGCTTACGCCGCGGTGAGTAGGAGGGTCGCTGCGGGGAGCGTCGAAGGTGCCGGGCGTGAGCCCGCCTGGAGCCCCCGCAGGCGCAGATCTTGGTGGTAGTAGCAAATACTCAAGTGAGAACCTTGAGGACTGAAGGTGGAGAAGGGTTCCATGTGAACAGCAGTTGAACATGGGTCAGTCGGCCCTAAGGGATCGGAGAAATCCGTTCCGAAGCGGGACCTTAG-A--TTGCGAGAGTCCCGCTGCCGACCGAAAGGGAATGGGGTCAATATT-CCCCAACCC-GGACACGGAGATCGGGTCTT-CGGGCCC-AAGTGCGGCGACGCAA-CCGAACTCGGAGAAGTCGACGGAGGACCCGGGGAA-GAGTTGTC-TTTT-CTTTGTAAGGGTTCGTGTCCCTGGAATCGGCTCGTCCGGAGATAGGGACGCTGTTCCCGTAAAAGCACCGCGGCTCTTGCGGTGTCC-GGTCCGCCTCTGTC-GGCCCTTGCAAATCCGAGGGAGACGGTGTGATTTTCGTGCCGGACCGTACCC-----------------------------------------------------GTACGTTATATTTAATATNTGGGGCATGATCTGCTATAGCTGGAACAGCTATGAGAGTTTTAATTCGTATAGAGTTAGGTCATTCTGGAAGATTATTAGGAGATGATCATTTATATAATGTTATTGTAACAGCTCATGCTTTTGTAATAATTTTTTTTATAGTAATACCGATTTTAATTGGTGGGTTTGGGAATTGATTAGTTCCTTTGATGTTAGGGGCTCCTGATATATCTTTTCCTCGGATGAATAATTTATCTTTTTGATTGTTACCTCCTTCTTTATTTTTATTGTTTATGTCTTCTATAGTTGAAATAGGAGTTGGGGCAGGATGGACTGTATATCCTCCTTTAGCTTCTAGAATTGGTCATATAGGGGTATCTATGGATTTTGCTATTTTTTCTTTACATTTAGCCGGAGCTTCATCTATTATAGGGGCTGTAAATTTTATTTCTACTATTATTAATATACGATTATTAGGAATAACTATAGAAAAGGTTCCTTTATTTGTATGATCAGTCTTTATTACTGCTGTTTTATTGTTATTATCTTTACCTGTTTTAGCAGGTGCTATTACTATATTATTAACTGATCGAAATTTCAATACTTCATTTTTTGATCCTGCAGGAGGAGGAGATCCTGTATTA-------------------------------------------------------------------------------------------------------------------------------------------------------------------------------------------------------------------------------------------------------------------------------------------------------------------------------------------------------------------------------------------------------------------------------------------------------------------------------------------------------------------------------------------------------------------------------------------------AAAGCAGCTCGCSACGAAAGCCGCTCGAAAGAGTGCTCCAGCTACCGGTGGTGTCAAGAAACCACAYMGATATMGRCCCGGCACCGTAGCTCTCCGAGAAATTCGTCGGTATCAGAAGTCTACCGAGCTTTTGATCCGCAAATTGCCCTTCCAGCGTTTAGTGAGGGAAATCGCTCAGGACTTCAAAACCGATCTCCGTTTCCAGAGCTCCGCCGTGATGGCTTTGCAAGAGGCTAGCGAAGCCTACTTGGTCGGCTTGTTCGAAGACACCAACTTGTGCGCCATTCACGCCAAGCGTGTCA------------------------------------------AGCTGCGAGACTTGGTGTGAATTGCAGGACACATTGAGCACTGATTTTTCGAACGCACATTGC-GGCCTCGGGTCCTACCCGGGGCCACGTCTGTCTGAGGGTCGGAT-AAACGCTTGCAGAAGGAGG------TC-T--TCCTCCTACGTGGTCG-CA-CC--GG-AAG-CTCCGTCTTTCGCCGACCTAAG-TCTCGAGAGT--GCACGCCGTC-CGAGGAGCGTCCCGCGTAAGGACGCCCGGGGATCGGG-AGTGGCGGAAG------TGCCTCCCCA-GAGCCCGGGCCTGCGGT---AGACGCGAGA--GCGGCCCTCTCCCCGTC-----GGGACC---------GTCATTCGGTCCCG----AAACTC------------TATGAATGTCGACCTCAGATCAGGCGAGACGACCC------------------------------
>Leptoctenus_gertschi_137 Concatenation of 7 sequences
-------------------------------------------------------------------------------------------------------------------------------------------------------------------------------------------------------------------------------------------------------------------------------------------------------------------------------------------------------------------------------------------------------------------------------------------------------------------------------------------------AAAACATCTTTATTAGA--AATAATTAATAATAAAATCTGCTCAATGA---AAAATTAAATAGCCGCAACTCGTGCTAAGGTAGTATAATAATTAGTCTTTTAATTAAAGACC-A-AACAAACGATTTAACATTTTAATTTATAT--AAAAATATAAATATTTAAATTACTTTAA-TGATAAAAAAATCATTATATAAAAAAAAGACGATAAGACCCTA-TTGAAC-TTTAC-TTAAGTTTAACTGGGGTAGTTAATTAAACATAATC-TTAATTAA---AATATTTACTAATT---AGACCTAAT-ATTATTAATTAAAAAATT-AAGTTACCATA-GGGATAACAGTGTAA-TAATTTCTCTAAGATCTTATTTAAGAAATTGATT-----------------------------------------------------------------------------------------------------------------------------------------------------------------------------------------------------------------------------------------------------------------------------------------------------------------------------------------------------------------------------------------------------------------------------------------------------------------------------------------------------------------------------------------------------------------------------------------------------------------------------------------------------------------------------------------------------------------------------------------------------------------------------------------------------------------------------------------------------------------------------------------------------------------------------------------------------------------------------------------------------------------------------------------------------------------------------------------------------------------------------------------------------------------------------------------------------------------------------------------------------------------------------------------------------------------------------------------------------------------------------------------------------------------------------------------------------------------------------------------------------------------------------------------------------------------------------------------------------------------------------------------------------------------------------------------------------------------------------------------------------------------------------------------------------------------------------------------------------------------------------------------------------------------------------------------------------------------------------------------------------------------------------------------------------------------------------------------------------------------------------------------------------------------------------------------------------------------------------------------------------------------------------------------------------------------------------------------------------------------------------------------------------------------------------------------------------------------------------------------------------------------------------------------------------------------------------------------------------------------------------------------------------------------------------------------------------------------------------------------------------------------------------------------------------------------------------------------------------------------------------------------------CACGGACCAAGGAGTCTAACATGTGCGCGAGTCAATGGGTCTTGAACAGGCCCAGGGGCGCAATGAAAGC-AAAGGTCGGCT-CCGCGTCGACCGAGTTGGGATCCGACACCAT---CAAGGTGTCGGCGCACCAACGACCCGT-CCTGTGCGGCTCGCCGCTTGGGCGGAGTGTGAGCGTACACGTTGGGACCCGAAAGATGGTGAACT-ATG-CCCGGACAGGACGAGGCCAGAGGAAACTCTGGTGGAGGTCCGCAGCGGTTCTGACGTGCAAATCGATCGTCAGATCCGGGTCTAGGGGCGAAAGACTAATCGAACCATCTAGTAGCTGGTT-CCCTCC-GAAGTTTCCCTCAGGATAGCTGGCGCTCGTCNAG-ATCAGTCTCATCCGGTAAAGCGAATGATTAGAGGCCTTGGGGCCGAAACGACCT-CAACCTATTCTCAAACTTTAAATGGGTG-A-GAAGTCCGCCTTG-------------------------------------------------------------------------------------------------------------------------------------------------------------------------------------------------------------------------------------------------------------------------------------------------------------------------------------------------------------------------------------------------------------------------------------------------------------------------------------------------------------------------------------------------------------------------------------------------------------------------------------------------------------------------------------------------------------------------------------------------------------------------------------------------------------------------------------------------------------------------------------------------------------------AAAGATATTGGGACTTTATATTTGATGTTTGGGGCTTGGGCAGCGATAGCTGGTACAGCTATAAGAGTTTTAATTCGAATAGAATTAGGGCATTCTGGAAGATTATTAGGAGATGATCATTTATATAATGTTATTGTAACGGCTCATGCTTTTGTAATGATTTTTTTCATAGTAATACCTATTTTGATTGGAGGTTTTGGAAATTGATTAGTTCCTTTAATATTAGGAGCTCCTGATATATCATTTCCTCGAATGAATAATTTGTCTTTTTGATTATTACCTCCTTCTTTATTTTTATTATTTATATCATCTATAGTTGAGATAGGAGTTGGGGCTGGTTGAACGGTTTATCCTCCTTTAGCTTCTAGAATTGGTCATATAGGAAGATCAATAGATTTTGCTATTTTTTCTTTACATTTAGCTGGGGCTTCTTCAATTATAGGAGCAGTTAATTTTATTTCCACTATTATTAATATACGTTTATTAGGAATAACTATGGAAAAAGTTCCTTTATTTGTTTGGTCGGTTTTTATTACTGCAATTTTATTGTTATTATCTTTACCTGTTTTAGCGGGGGCTATTACTATATTA----------------------------------------------------------------------------------------------------------------------------------------------------------------------------------------------------------------------------------------------------------------------------------------------------------------------------------------------------------------------------------------------------------------------------------------------------------------------------------------------------------------------------------------------------------------------------------------------------------------------------------TCGTAAGAGTACCGGTGGAAAGGCCCCGAGGAAGCAGCTGGCCACGAAAGCCGCTCGAAAGAGCGCTCCAGCTACCGGCGGTGTTAAGAAACCCCACCGTTATCGTCCGGGAACTGTAGCCCTCCGAGAAATCCGTCGTTATCAGAAATCTACCGAGCTTTTGATCCGCAAGTTGCCCTTCCAGCGTTTAGTGAGGGAGATCGCTCAGGATTTCAAAACCGATCTTCGCTTCCAGAGCTCCGCCGTGATGGCTCTGCAAGAGGCTAGCGAAGCTTATTTGGTCGGATTGTTCGAAGACACCAACTTGTGCGCCATTCACGCCAAGCGTGTCACCA----------------------------------------------AGACTTGGTGTGAATTGCAGGACACATTGAGCACTGATTTTTCGAACGCACATTGC-GGCCTCGGGTCCTACCCGGGGCCACGTCTGTCTGAGGGTCGGAT-ACACGCTTGCAGAAGGAGG-----TTC-T--TCCTCCTACGTGGTCG-CA-CC--GG-AAG-C-CAGTCTTTCGCCGACCCAAA-TCTCGAGAGTAAGCGCGCCGGC-CGAGAGGCGTCCCGCGTAAGGACGCCCGAG-AGCGGG-AGTGGCGGATG-----TTGCTTCCCGC-GTGCTCGGGCCAGCGGT--CAGACGCCTGA--GCCGTCGACTCTCCCCCGTCGCGAGCGAGAACCTTGAGGGTCTCGTCGCGA----AACTAT------------AATAAATGTCGACCTCAGATCA-------------------------------------------
>Ctenus_sp_136_Tuxlas Concatenation of 7 sequences
-----------------------------------------------------------------------------------------------------------------------------------------------------------------------------------------------------------------------------------------------------------------------------------------------------------------------------------------------------------------------------------------------------------------------------------------------------------------------------------------------CAAAAACATCTCTATTAGT--TATGATTAATAGTATAATCTGCTCAATGA---AATATTAAATAGCCGCAATATGTGCTAAGGTAGTGTAATAATTTGTCTTTTAATTAAAGACC-A-TATGAAAGATTTAACACTTTTGTTTATTT--AAAATTTTAAATATTTAAGTTATTTTAA-TTGTAAAAAAACAATTATAAATAAAAAAGACGACAAGACCCTA-TTGAAC-TTAAC-TTTAGTTTAACTGGGGTAGTTATTTAATTATTAAT-TTAATTAA---AGTATAATCAAATG---AGATCTATT-ATAATTAATTTACAGATT-AAGTTACCATA-GGGATAACAGTGTAA-TAGTTTTTATAAGGTCTTATTTTAAAAATAGATTGCAACCTCGATGTTGAATTAATAATCTAA-TTTAAGCAATAACAAATAAAGA-AAGTCTGTTC--GACTTTTAAA-------------------------------------------------------------------------------------------------------------------------------------------------------------------------------------------------------------------------------------------------------------------------------------------------------------------------------------------------------------------------------------------------------------------------------------------------------------------------------------------------------------------------------------------------------------------------------------------------------------------------------------------------------------------------------------------------------------------------------------------------------------------------------------------------------------------------------------------------------------------------------------------------------------------------------------------------------------------------------------------------------------------------------------------------------------------------------------------------------------------------------------------------------------------------------------------------------------------------------------------------------------------------------------------------------------------------------------------------------------------------------------------------------------------------------------------------------------------------------------------------------------------------------------------------------------------------------------------------------------------------------------------------------------------------------------------------------------------------------------------------------------------------------------------------------------------------------------------------------------------------------------------------------------------------------------------------------------------------------------------------------------------------------------------------------------------------------------------------------------------------------------------------------------------------------------------------------------------------------------------------------------------------------------------------------------------------------------------------------------------------------------------------------------------------------------------------------------------------------------------------------------------------------------------------------------------------------------------------------------------------------------------------------------------------------------------------------------------------------------------------------------------------------------------------------ACCCGTCCTGAAGCACGGACCAAGGAGTCTAACATGTGCGCGAGTCAATGGGTCTTGAACAGGCCCAGGGGCGCAATGAAAGC-AAAGGTCGGCC-CCGCGCCGACCGAGTTGGGATCCCGCGGAG----CAATCCGCGGGCGCACCAACGACCCGT-CCTATGCGGCTCGCCGCTTGGGCGGAGTGTGAGCGTACACGTTGGGACCCGAAAGATGGTGAACT-ATG-CCCGGACAGGACGAGGCCAGAGGAAACTCTGGTGGAGGTCCGCAGCGGTTCTGACGTGCAAATCGATCGTCAGATCCGGGTCTAGGGGCGAAAGACTAATCGAACCATCTAGTAGCTGGTT-CCCTCC-GAAGTTTCCCTCAGGATAGCTGGCGCTCGTCTAG-ATCAGTCTCATCCGGTAAAGCGAATGATTAGAGGCCTTGGGGCCGAAACGACCT-CAACCTATTCTCAAACTTTAAATGGGTG-A-GAAGTCCGCCTTGCTCGATCGAAGGCCGGACGCTCGGATGAGA-GTGCCCAGTGGGCC--ACTTTTGGTAAGCAG-AACTGGCCGCTGTGG----------------------------------------------------------------------------------------------------------------------------------------------------------------------------------------------------------------------------------------------------------------------------------------------------------------------------------------------------------------------------------------------------------------------------------------------------------------------------------------------------------------------------------------------------------------------------------------------------------------------------------------------------------------------------------------------------------------------------------------------------------------------------------------------------------------------------------------GATATTGGGACGTTGTATTTAATATTTGGTGCTTGATCGGCTATGGTAGGAATAGCTATAAGAGTTTTAATTCGTATGGAGTTAGGACATTCAGGTAGACTGTTAGGAGATGATCATTTATATAATGTGGTCGTTACTGCACATGCTTTTGTAATGATTTTTTTTATAGTGATGCCTATTTTGATTGGAGGATTTGGAAATTGATTGGTTCCTTTGATGTTAGGGGCTCCTGATATGTCTTTTCCTCGTATGAATAATTTGTCGTTTTGATTATTGCCTCCTTCTTTGTTTTTTTTATTTATGTCGTCGATGGTAGAGATAGGAGTGGGGGCGGGTTGGACTATTTATCCACCTTTAGCTTCTAGAATTGGGCATATAGGAATATCTATAGATTTTGCTATTTTTTCTTTACATTTAGCTGGAGCTTCTTCCATTATAGGAGCGGTGAATTTTATTTCTACTATTATTAATATGCGTTTGGTAGGGATAAATATAGAAAGGGTACCTTTGTTTGTGTGATCAGTTCTTATTACTGCAATTTTGTTGTTACTGTCGTTGCCTGTTTTAGCGGGTGCTATTACTATATTATTGACTGATCGTAATTTTAATACATCTTTTTTTGATCCTGCTGGAGGAGGAGATCCAGTGTTATT--------------------------------------------------------------------------------------------------------------------------------------------------------------------------------------------------------------------------------------------------------------------------------------------------------------------------------------------------------------------------------------------------------------------------------------------------------------------------------------------------------------------------------------------------------------------TAAGAGTACCGGAGGGAAGGCCCCCAGGAAGCAGCTGGCCACGAAGGCCGCTCGTAAGAGTGCTCCCGCTACCGGCGGAGTTAAAAAACCCCATCGTTACAGGCCCGGTACAGTAGCTCTCCGAGAAATCCGTCGTTATCAGAAGTCTACCGAGCTTTTGATCCGCAAGTTGCCCTTCCAGCGTTTGGTGAGGGAGATCGCTCAGGACTTCAAAACGGATCTCCGTTTCCAGAGCTCCGCCGTGATGGCTTTGCAAGAGGCTAGCGAAGCCTACTTGGTTGGCTTGTTCGAAGACACCAACTTGTGCGCCATTCACGCCAAGCGTGT-----------------------------------------------------------------------------TTGAGCACTGATTTTTCGAACGCACATTGC-GGCCTCGGGTCCTACCCGGGGCCACGTCTGTCTGAGGGTCGGAT-GAACGCTTGCAGAAGGAGG------TC-T--TCCTCCTACGTGGTCG-CA-CC--GG-AAG-C-CAGTCTTTCGCCGACCCAAG-TTCCGAGAGC--GAACGCCGGC-CGAGGAGCGTCCCGCGTAAGGACGCCCGAG-AGCGGG-AGTGGCGGAACG---CACTCCTCCCGC-CGGCTCGGGCCTGCGGT---CGACGCCGAAGGGCCGGGGACTCTCCCCCCGTCTCTCGAGAC-------GACAGCCTCGAGAG----ACTTCGC--------AAAAAAAACTGTCGACCTCAG-----------------------------------------------
>Kiekie_sinautipes_27 Concatenation of 7 sequences
--------------------------------------------------------------------------------------------------------------------------------------------------------------------------------------------------------------------------------------------------------------------------------------------------------------------------------------------------------------------------------------------------------------------------------------------------------------------------------------------------AAACATTTCTATTAGA--AATAATTAATAGTATGATCTGCTCAATGAA--TTAAATAAATAGCCGCAATACGTGCTAAGGTAGTATAATAATTTGTCTTTTAATTTGAGACC-A-AACGAAAGATTTAACATTTAAATTTATCTA-AATATTTAAAATATTTAAATTATTTTAA-TTTTTAAAAAAACATTATAAAAAAAAAAGACGACAAGACCCTA-TTGAAC-TTAAC-TTTAGTTTAACTGGGGTAGTTAATTAATTATTAAC-TTAATATA---ATTTATAAGTAACA---TGACCTAAT-AAAATTAATTTTTTAATT-AAGTTACCGTA-GGGATAACAGTGTAA-TTAGTTTTTTCAGGTCTTATTTTAAAAATAGATTGCAACCCCGATGTTGAATTAATAATCTAA-TTTATGTAGCAGTAAGTAAAGA-AAGTCTGTTC--GACTTTTAAATAATT-ACATGATCT--------------------------------------------------------------------------------------------------------------------------------------TAGTCATATGCTTGTCTCAAAGA-TTAAGCCATGC-ATGTCTAAGTACATGCCGNATTAAGGCGAAACCGCGAATGGCTCATTAAATCAGTTATGGTT-CCTTGGATCGTACCTTA-CTACTTGGATAACTGTGGCAATTCTAGAGCTAATACATGCAGCAGAGCTCAGACCTTCGGGGACGAGCGCTTTTATTAGACCAAAACCAATCGGACYTCGTGTCCGTCTCTCGTGGTGACTCTGTATAACTTTGGGCTGATCGCACGGGCCCGTCCCGGCGACGTATCTTTCAAGTGTCTGCCTTATCAACTTTCGATGGTAGGTTACGCGCCTACCATGGTCGTAACGGGTAACGGGGAATCAGGGTTCGATTCCGGAGAGGGAGCCTGAGAAACGGCTACCACATCCAAGGAAGGCAGCAGGCGCGCAAATTACCCACTCCCAGAACGGGGAGGTAGTGACGAAAAATAACAATACGGGACTCTTTTGAGACCCCGTAATTGGAATGAGTACACTCTAAATCCTTTAACGAGGATCCATTGGAGGGCAAGTCTGGTGCCAGCAGCCGCGGTAATTCCAGCTCCAATAGCGTATATTAAAGTTGTTGCGGTTAAAAAGCTCGTAGTTGGATCTCAGTTCCAGACGGGTGGTC-CGCCTACCGGTGGTTACTGCCTGTTCTGAACAGCCAGCCGGTTT----------------------------------------------------------------------------------------------------------------------------------------------------------------------------------------------------------------------------------------------------------------------------------------------------------------------------------------------------------------------------------------------------------------------------------------------------------------------------------------------------------------------------------------------------------------------------------------------------------------------------------------------------------------------------------------------------------------------------------------------------------------------------------------------------------------------------------------------------------------------------------------------------------------------------------------------------------------------------------------------------------------------------------------------------------------------------------------------------------------------------------------------------------------------------------------------------------------------------------------------------------------------------------------------------------------------------------------------------------------------------------------------------------------------------------------------------------------------------------------------------------------------------------------------------------------------------------------------------------------------------------------------------------------------------------------------------------------------------------------------------------------------------------------------------------------------------------------------------------------------------------------------------------------------------------------------------------------------------------------------------------------------------------------------------------------------------------------------------------------------------------------------------------------------------------------------------------------------------------------------------------------------------------------------------------------------------------------------------------------------------------------------------------------------------------------------------------TCGGATGAGA-GTGCCCAGTGGGCC--ACTTTTGGTAAGCAG-AACTGG-CGCTGTGGGATGAACCAAACGCCGGGTTACGGCGCCCGATGCGAGACGCTCATGAGACCCCATGAAAGGTGTTGGTTGCTCCAGACAGCAGGACGGTGGCCATGGAAGTCGGAATCCGCTAAGGAGTGTGTAACAACTCACCTGCCGAAGCAACTAGCCCTGAAAATGGATGGCGCTCCAGCGTCGAG--CCCATACCCGGCCGCCGCGGCAGAGTTCC-----------TGGAAGCTTACGCCGCGGTGAGTAGGAGGGTCGCTGCGGGGAGCGTCGAAGGTGCCGGGCGTGAGCCCGCCTGGAGCCCCCGCAGGCGCAGATCTTGGTGGTAGTAGCAAATACTCAAGTGAGAACCTTGAGGACTGAAGGTGGAGAAGGGTTCCATGTGAACAGCAGTTGAACATGGGTCAGTCGGCCCTAAGGGATCGGAGAAATCCGTTCCGAAGCGGGACCTTAG-A--TTGCGAGAGTCCCGCTGCCGACCGAAAGGGAATGGGGTCAATATT-CCCCAACCC-GGACACGGAGATCGGGTCTT-CGGGCCC-AAGTGCGGCGACGCAA-CCGAACTCGGAGAAGTCGACGGAGGACCCGGGGAA-GAGTTGTC-TTTT-CTTTGTAAGGGTTCGTGTCCCTGGAATCGGCTCGTCCGGAGATAGGGACGCTGTTCCCGTAAAAGCACCGCGGCTCTTGCGGTGTCC-GGTCCGCCTCTGTC-GGCCCTTGCAAATCCGAGGGAGACGGTGTGATTTTCGTGCCGGACCGTACCCATATCCGC--------------------------------------------------------------------------------------------------------------------------------------------------------------------------------------------------------------------------------------------------------------------------------------------------------------------------------------------------------------------------------GCTGGTTGAACTATTTATCCNCCTTTATCTTCTAGAATAGGTCATATAGGAAGATCTATAGATTTTGCTATTTTTTCATTACATTTGGCTGGAGCTTCTTCTATTATGGGAGCGGKTAATTTTATTAGTACTATTATTAATATGCGTTTATTTGGAATGAGTATAGAAAAGGTTCCTTTGTTTGTATGATCGGTTCTTATTACTGCGGTTTTGTTATTATTGTCTTTGCCTGTTTTAGCAGGTGCTATTWCTATATTATTAACTGATCGAAATTTTAATACTTCTTTTTTTGATCCTGCTGGGGGGGGGGAKCCTGTTTTATTTCAACATTTATTTTGATTTTTTGGGCATCCTGAAGTTTATATTTTAATTCTACCTGGATTTGGTATTGTTTCTCATGTAATTAGATCTTTGGTAGGTAAACGTGAACCATTTGGTGGGTTAGGTATAATTTACGCAATGATTAGTATTGGTGGTATAGGATTTGTTGTTTGAGCTCATCATATATTTTCCATTGGAATAGATGTAGATACTCGGGCTTATTTTACTGCTGCTACGATAGTTATTGCTGTTCCTACTGGGATTAAGGTTTTTAGTTGAATAGCT----------------------------------------------------------------------------------------------------------------------------------------------------------------------------------------------------------------------------------------------------------CAAGCAGACGGCTCGTAAGAGTACCGGAGGGAAGGCCCCCAGGAAGCAGCTGGCCACGAAAGCCGCTCGTAAGAGCGCTCCCGCTACCGGCGGTGTTAAAAAACCCCATCGTTACAGGCCCGGTACAGTAGCTCTCCGWGAAATCCGTCGTTATCAGAAGTCTACCGAGCTTTTGATCCGCAAGTTGCCCTTCCAGCGTTTAGTGAGGGAGATCGCTCAGGACTTCAAAACGGATCTCCGTTTCCAGAGCTCCGCCGTGATGGCTTTGCAAGAGGCTAGCGAAGCCTACTTGGTTGGTTTGTTCGAAGACACCAACTTGTGCGCCATTCACGCCAAGCGTGTCACCATTATGC------------------------------------------------------------------TTGAGCACTGATTTTTCGAACGCACATTGC-GGCCTCGGGTCCTACCCGGGGCCACGTCTGTCTGAGGGTCGGAT-AAACGCTTGCAGAAGGAGG------TC-T--TCCTCCTACGTGGTCG-CA-CC--GG-AAGACTCCGTCTTTCGCCGACCTAAG-TTGCGAGAGT--GCACGCCGGCACGAGGAGCGTCCCGCGTCAGGACGTCCGAG-TACGGG-AGTGGCGAG------TTTGCCTCCCGG-TGGCTCGGGCCTGCGGT---AGATGCGAGA--GCCGGAAACTCTCCCCCTTCGAGACATTCG-------ATGTCTCGAAAATA----------T--------ACTCATACATGTCGACCTCAGATCAGGCGAG-------------------------------------
>Kiekie_sinautipes_28 Concatenation of 7 sequences
--------------------------------------------------------------------------------------------------------------------------------------------------------------------------------------------------------------------------------------------------------------------------------------------------------------------------------------------------------------------------------------------------------------------------------------------------------------------------------------------------AAACATTTCTATTAGA--TATAATTAATAGTATAATCTGCTCAATGA---ATTAATAAATAGCCGCAATACGTGCTAAGGTAGTATAATAATTTGTCTTTTAATTTAAGACC-A-GATGAAAGATTTAACATTTTAATTTATTT--AATATTTAAAATATTTAAATTACTTTAA-TTTTTAAAAGAAAATTATAAAAAAAAAAGACGACAAGACCCTA-TCGAAC-TTAAC-TTTAGTTCAACTGGGGCAGTTAATTAATTATAAAT-TTAATATATATATTTATATATAATA---TGATCTATT-AAAATTAACTTTTAAATT-AAGTTACCGTA-GGGATAACAGTGTAA-TTAATTTTCTTAGATCTTATTTTAAAAATAGATTACAACCTCGATGTTGAATTAATAATCTAA-TTTACGTAATAGTAAATAAAGA-AAGTCTGTTC--GACTTTTAAATAATT-ACATGATCTGAGT------------------------------------------------------------------------------------------------------------------------------------------TGCTTGTCTCAAAGATTTAAGCCATGC-ATGTCTAAGTACATGCCGCATTAAGGCGAAACCGCGAATGGCTCATTAAATCAGTTATGGTT-CCTTGGATCGTACCTCA-CTACTTGGATAACTGTGGCAATTCTAGAGCTAATACATGCAGCAGAGCTCAGACCTTCGGGGACGAGCGCTTTTATTAGACCAAAACCAATCGGACCTCGTGTCCGTCTCTCGTGGTGACTCTGTATAACTTTGGGCTGATCGCACGGGCACGTCCCGGCGACGTATCTTTCAAGTGTCTGCCTTATCAACTTTCGATGGTAGGTTACGCGCCTACCATGGTCGTAACGGGTAACGGGGAATCAGGGTTCGATTCCGGAGAGGGAGCCTGAGAAACGGCTACCACATCCAAGGAAGGCAGCAGGCGCGCAAATTACCCACTCCCAGAACGGGGAGGTAGTGACGAAAAATAACAATACGGGACTCTTTTGAGACCCCGTAATTGGAATGAGCACACTCTAAATCCTTTAACGAGGATCCATTGGAGGGCAAGTCTGGTGCCAGCAGCCGCGGTAATTCCAGCTCCAATAGCGTATATTAAAGTTGTTGCGGTTAAAAAGCTCGTAGTTGGATCTCAGTTCCAGACGGGTGGTC-CGCCTACCGGTGGTTACTGCCTGTTCTGAACAGCCAGCCGGTTTCTCTTGATGATCTTCACCGGTTGTCTTGGGTGACCGGCAAGTTTACTTTGAAAAAA-TTAGAGTGCTCAAAGCAGGCGTGACGCCTGAATAATGGTGCATGGAATAATGGAATAGGACCTCGGTTCTA-TTTTGTTGGTTTTCGGAACACGAGGTAATGATTAAGAGGGACAGACGGGGGCATT--------------------------------------------------------------------------------------------------------------------------------------------------------------------------------------------------------------------------------------------------------------------------------------------------------------------------------------------------------------------------------------------------------------------------------------------------------------------------------------------------------------------------------------------------------------------------------------------------------------------------------------------------------------------------------------------------------------------------------------------------------------------------------------------------------------------------------------------------------------------------------------------------------------------------------------------------------------------------------------------------------------------------------------------------------------------------------------------------------------------------------------------------------------------------------------------------------------------------------------------------------------------------------------------------------------------------------------------------------------------------------------------------------------------------------------------------------------------------------------------------------------------------------------------------------------------------------------------------------------------------------------------------------------------------------------------------------------------------------------------------------------------------------------------------------------------------------------------------------------------------------------------------------------------------------------------------------------------------------------------------------------------------------------------------------------------------------------------------------------------------------------------------------------------------------------------------------------------------------------------------------GGCCGGACGCTAGGATGAGA-GTGCCCAGTGGGCC--ACTTTTGGTAAGCAG-AACTGG-CGCTGTGGGATGAACCAAACGCCGGGTTACGGCGCCCGATGCGAGACGCTCATGAGACCCCATGAAAGGTGTTGGTTGCTCCAGACAGCAGGACGGTGGCCATGGAAGTCGGAATCCGCTAAGGAGTGTGTAACAACTCACCTGCCGAAGCAACTAGCCCTGAAAATGGATGGCGCTCCAGCGTCGAG--CCCATACCCGGCCGCCGCGGCAGAGCTCCGTACC-CACTTCGGAGGCTTACGCCGCGGTGAGTAGGAGGGTCGCTGCGGGGAGCGTCGAAGGTGCCGGGCGTGAGCCCGCCTGGAGCCCCCGCAGGCGCAGATCTTGGTGGTAGTAGCAAATACTCAAGTGAGAACCTTGAGGACTGAAGGTGGAGAAGGGTTCCATGTGAACAGCAGTTGAACATGGGTCAGTCGGCCCTAAGGGATCGGAGAAATCCGTTCCGAAGCGGGACCTTAG-A--TCGCGAGAGTCCCGCTGCCGACCGAAAGGGAATGGGGTCAATATT-CCCCAACCCNGGACACGGAGATCGGGCCCT-CGGGCCC-AAGTGCGGCGACGCAA-CCGAACTCGGAGAAGTCGACGGAGGACCCGGGGAA-GAGTTGTC-TTTT-CTTTGTAAGGGTTCGTGTCCCTGGAATCGGCTCGTCCGGAGATAGGGACGCTGTTCCCGTAAAAGCACCGCGGCTCTTGCGGTGTCCGGGTCCGCCTCTGTC-GGCCCTTGCAAATCCGAGGGAGACGGTGTGATTTTCGTGCCGGACCGTACCCATATCCGCAGCA--------------------------------------------------------------GTGTTTGATCTTCTATATTGGGAACAGCTATAAGTGTTTTAATTCGTATGGAATTAGGGCATTCAGGTAGATTGTTAGGAGATGATCATTTATATAATGTTATTGTGACTGCTCATGCTTTTGTTATAATTTTTTTTATAGTTATACCTATTTTAATTGGGGGTTTTGGAAATTGACTGGTTCCTTTAATACTAGGAGCCCCTGATATATCATTTCCTCGGATGAATAATTTATCTTTTTGATTGTTGCCTCCATCTTTATTTTTTCTTTTAATATCTTCTATAGTTGAAATAGGGGTTGGGGCTGGTTGGACTATTTATCCTCCTTTAGCTTCTAGAATAGGTCATGTGGGTGGATCAATAGATTTTGCTATTTTTTCATTACATTTAGCTGGAATGTCTTCTATTATGGGAGCTGTTAATTTTATTTCTACTATTATTAATATGCGTTTAATAGGAATAACTATGGAACGGGTTCCTTTATTTGTTTGGTCAGTTTTTATTACTGCGGTTTTGTTATTATTGTCTTTACCTGTTTTAGCTGGTGCTATTACTATATTATTAACTGATCGTAATTTTAATACTTCTTTTTTTGATCCTGCTGGAGGAGGAG-------------------------------------------------------------------------------------------------------------------------------------------------------------------------------------------------------------------------------------------------------------------------------------------------------------------------------------------------------------------------------------------------------------------------------------------------------------------------------------------------------------------------------------------------------------------------CCGCTTCGTAAGAGTTTCGGAAGGGAAGGCCCCAGGAAGCAGCTTGCCCCGAAAGCCCCTNGTAAGGGCCTCCCCGCTTCCGGCGGTGTTAAAAAACCCCATCGTTACAGGCCCGGTACAGTAGCTCTCCGTGAAATCCGTCGTTATCAGAAGTCTACCGAGCTTTTGATCCGCAAGTTGCCCTTCCAGCGTTTAGTGAGGGAGATCGCTCAGGACTTCAAAACGGATCTCCGTTTCCAGAGCTCCGCCGTGATGTCTTTGCAAG-------------------------------------------------------------------------------------------------------------------------------------------------CATTGAGCACTGATTTTTCGAACGCACATTGC-GGCCTCGGGTCCTACCCGGGGCCACGTCTGTCTGAGGGTCGGACGAAACGCCGTCAGAAGGAGG------TC-C--TCCTCCTACGTGGTCG-CA-CC--GGNAAG-C-CAGTCTTTCGCCGACCCAAG-TCTGGAGAGT--GCACGCCGGC-CGAGGAGCGTCCCGCGTCAGGACGCCCGAG-CGCGGG-AGCGTCGAGAG----CGAGACTCCCGC-GAGCTCGGGCCAGCGGT---AGATGCGAGA--GCCGGCGACTCCCCCCCCTCTCGAGACCCGCC---GCGAGGTCTCGAGAAG----ACGATG------------AAAATCTGTCGACCTCAG-----------------------------------------------
>Kiekie_griswoldi_29 Concatenation of 7 sequences
---------------------------------------------------------------------------------------------------------------------------------------------------------------------------------------------------------------------------------------------------------------------------------------------------------------------------------------------------------------------------------------------------------------------------------TAGGATTAATTTGAAGTCGTATCTGCCCACTGATATGTATTGAGGGCACTCGCCTG--TNNACAAAAACATTTCTATTAGG--TATAATTAATAGTATAGTCTGCTCAATG-----TTAGTAAATAGCCGCAATATGTGCTAAGGTAGTGTAATAATTTGTCTTTTAATTGAAGACC-A-AATGAAAGATTTAACATTTTGATTTATTTTTTTAAATAAAAACATTTAAATTATTTTAA-TTGTAAAAAAACAATTATAATGGAAAAAGACGATAAGACCCTA-TTGAAC-TTAAC-TTAAGTTAAGCTGGGGTAGCTAAATAATTATTAAC-TTAGTTAA---ATTAATTTGAAATA---TGACCTAAT-AAAATTAACTTTTAAATT-AAGTTACCATA-GGGATAACAGTGTAA-TTAATTTTGTAAGATCTTATTTTAAAAATAGATTACAACCTCGATGTTGAATTAATAATCTAA-TTTACGCA------------------------------------------------------------------------------------------------------------------------------------------------------------------------------------------------------------------------------------------ATGCCGTATTAAGGCGAAACCGCGAATGGCTCATTAAATCAGTTATGGTT-CCTTGGATCGTACCTTA-CTACTTGGATAACTGTGGCAATTCTAGAGCTAATACATGCAGCAGAGCTCAGACCTTCGGGGACGAGCGCTTTTATTAGACCAAAACCAATCGGACTTCGTGTCCGTCTCTCGTGGTGACTCTGTATAACTTTGGGCTGATCGCACGGGCCCGTCCCGGCGACGTATCTTTCAAGTGTCTGCCTTATCAACTTTCGATGGTAGGTTACGCGCCTACCATGGTCGTAACGGGTAACGGGGAATCAGGGTTCGATTCCGGAGAGGGAGCCTGAGAAACGGCTACCACATCCAAGGAAGGCAGCAGGCGCGCAAATTACCCACTCCCAGAACGGGGAGGTAGTGACGAAAAATAACAATACGGGACTCTTTTGAGACCCCGTAATTGGAATGAGTACACTCTAAATCCTTTAACGAGGATCCATTGGAGGGCAAGTCTGGTGCCAGCAGCCGCGGTAATTCCAGCTCCAATAGCGTATATTAAAGTTGTTGCGGTTAAAAAGCTCGTAGTTGGATCTCAGTTCCAGACGGGTGGTC-CGCCTACCGGTGGTTACTGCCTGTTCTGAACAGCCAGCCGGTTTCTCTTGATGATCTTCACCGGTTGTCTTGGGTGACCGGCAAGTTTACTTTGAAAAAA-TTAGAGTGCTCAAAGCAGGCGTGACGCCTGAATAATGGTGCATGGAATAATGGAATAGGACCTCGGTTCTA-TTTTGTTGGTTTTCGGAACACGAGGTAATGATTAAGAGGGACAGACGGGGGCATTC-GTATT--------------------------------------------------------------------------------------------------------------------------------------------------------------------------------------------------------------------------------------------------------------------------------------------------------------------------------------------------------------------------------------------------------------------------------------------------------------------------------------------------------------------------------------------------------------------------------------------------------------------------------------------------------------------------------------------------------------------------------------------------------------------------------------------------------------------------------------------------------------------------------------------------------CAGCCCAGCGCCGAATCCCCGACCTCGAAGGTC-GCGGGAAATGTGGCGTTTAGGAGTGAGCGTGCCGGGACCGGACTCTGCAGCAAGTCCCCCTGACCGGGGCCTACCCAGAGCGGGTGCGAGGCCCATAGCCGCTAGGTCCGTCTCGGATGCGATCTCCTGGGAGTCGGGTTGCTTGGGAGTGCAGCCCTAATCGGGTGGTAAACTCCACCTAAGGCTAAATACCGCCGTGAGACCGATAGCAAACAAGTACCGTGAGGGAAAGTTGCAAAGAACTTTGAAGAGAGAGTTCAAGAGTACGTGAAACTGCTCAGAGGTAAACGGGTGGGCCCTCGAAATCCTGTGGAGGGAGGATTCAGTCTGGAGGGGCGGTGGCGCTGGTCGGAAAAACGAGTAGGGCTTCCCGAGACCGGGGCCGTCCGACCGCGCAGATTCAGTCTCGCCAGACGCATTTGTCTCCCTCTCGAAGGACGCCGCAGCCGGTCGGGCAGCGCAAGCGCGACGGCCTGAGGGGCGGACGAC-GGAAGGTGGCCGGTGGCGCGCCTCGTGCGTCGTCGCCGGTTGTTAGCCGGTCCGCCAGTGGCTCGTCGCTCGACCGAGGTATCACGAGGCCCTTCGGGGCATCTCTCGCCTCCTCCT-AGAGATGTCGGGACAGGACGTCGCAAGCGAAGGCCGCCGTCCCGCCGCACACCCTCGNTGTGGGCGGCCGAACGGTCGGCGCCGTTGGCGACGACGGACCCGTCGGAGGTCGGAGGCTCGCGGCGAGTAGGTCGGTCAC----------------------CGGACCAAGGAGTCTAACATGTGCGCGAGTCAATGGGTCTTGAACAGGCCCAGGGGCGCAATGAAAGC-AAAGGTCGGCC-GCGCGCCGACCGAGTTGGGATCCCGCGGATTTAAAATCCCGCGGGCGCACCAACGACCCGT-CCTCTGCGGCTCGCCGCTTGGGCGGAGTGTGAGCGCACACGTTGGGACCCGAAAGATGGTGAACT-ATG-CCCGGACAGGACGAGGCCAGAGGAAACTCTGGTGGAGGTCCGCAGCGGTTCTGACGTGCAAATCGATCGTCAGATCCGGGTCTAGGGGCGAAAGACTAATCGAACCATCTAGTAGCTGGTT-CCCTCC-GAAGTTTCCCTCAGGATAGCTGGCGCTCGTCTCG-ATCAGTCTCATCCGGTAAAGCGAATGATTAGAGGCCTTGGGGCCGAAACGACCT-CAACCTATTCTCAAACTTTAAATGGGTG-A-GAAGTCCGCCTTGCTCGATCGAAGGCCGGACGTTCGGATGAGA-GTGCCCAGTGGGCC--ACTTTTGGTAAGCAG-AACTGG-CGCTGTGGGATGAACCAAACGCCGGGTTACGGCGCCCGATGCGAGACGCTCATGAGACCCCATGAAAGGTGTTGGTTGCTCCAGACAGCAGGACGGTGGCCATGGAAGTCGGAATCCGCTAAGGAGTGTGTAACAACTCACCTGCCGAAGCAACTAGCCCTGAAAATGGATGGCGCTCCAGCGTCGAG--CCCATACCCGGCCGCCGCGGCAGAGTTCCGAAT--TTTTCTGGAAGCTTACGCCGCGGTGAGTAGGAGGGTCGCTGCGGGGAGCGTCGAAGGTGCCGGGCGTGAGCCCGCCTGGAGCCCCCGCAGGCGCAGATCTTGGTGGTAGTAGCAAATACTCAAGTGAGAACCTTGAGGACTGAAGGTGGAGAAGGGTTCCATGTGAACAGCAGTTGAACATGGGTCAGTCGGCCCTAAGGGATCGGAGAAATCCGTTCCGAAGCGGGACCTTAG-A--TCGCGAGAGTCCCGCTGCCGACCGAAAGGGAATGGGGTCAATATT-CCCCAACCC-GGACACGGAGATCGGGTCTTNCGGGCCC-AAGTGCGGCGACGCAA-CCGAACTCGGAGAAGTCGACGGAGGACCCGGGGAA-GAGTTGTC-TTTT-CTTTGTAAGGGTTCGTGTCCCTGGAATCGGCTCGTCCGGAGATAGGGACGCTGTTCCCGTAAAAGCACCGCGGCTCTTGCGGTGYCC-GGTCCGCCTCTGTC-GGCCCTTGCAAATCCGAGGGAGACGGTGTGATTTTCGTGCCGGACCGTACCCATATCCGCAGC------------------------------------------------------------------CTTGATCTGCTATGGTTGGTACTTCTATAAGAGTTTTAATTCGTATAGAATTAGGACATTCTGGTAGATTATTAGGAGATGATCATTTATATAATGTTATTGTAACTGCTCATGCTTTTGTTATGATTTTTTTTATAGTAATACCTATTTTGATTGGAGGTTTTGGTAATTGATTGGTTCCTTTAATATTAGGAGCTCCTGATATATCATTTCCTCGAATGAATAATTTATCTTTTTGGTTATTGCCTCCATCTTTATTTTTTCTTTTTATATCTTCTATGGTTGAGATAGGAGTTGGGGCAGGTTGAACTGTTTATCCACCATTAGCTTCAGGAGTAGGTCATACAGGAAGATCTATAGATTTTGCTATTTTCTCATTGCATTTAGCTGGGGCTTCTTCTATTATAGGAGCTGTTAATTTTATTTCTACTATTATTAATATACGATTATTTGGAATGAGTATAGAAAGGGTTCCTTTGTTTGTTTGATCAGTTTTTATTACTGCAATTTTATTATTATTGTCTTTACCTGTTTTAGCAGGTGCTATTACTATATTGTTGACTGATCGTAACTTTAATACTTCCTTTTTTGATCCTGCTGGGGGTGGAGATCCTGTTTTA----------------------------------------------------------------------------------------------------------------------------------------------------------------------------------------------------------------------------------------------------------------------------------------------------------------------------------------------------------------------------------------------------------------------------------------------------------------------------------------------------------------------------------------------------------------------------------------------------------------------------------CGCTCCCGCYACCGGNCGTGTTAAAAAACCTCATCGTTACAGGCCGGGTACAGTAGCTCTCCGAGAAATCCGTCGTTATCAGAAGTCTACCGAGCTTTTGATCCGCAAGTTGCCCTTCCAGCGTTTAGTGAGGGAGATCGCTCAGGACTTCAAGACGGATCTTCGTTTCCAGAGCTCCGCCGTGATGGCTTTGCAAGAGGCCAGCGAAGCCTACTTGGTCGGTTTGTTCGAAGACACCAACTTGTGCGCCATTCACG---------------------------------------------------------------------------------------TTGAGCACTGATTTTTCGAACGCACATTGC-GGCCTCGGGTCCTACCCGGGGCCACGTCTGTCTGAGGGTCGGAT-AAACGCTTGCAGAAGGAGG------TC-T--TCCTCCTACGTGGTCG-CA-CCCGGG-AAG-C-CAGTCTTTCGCCGACCTAAG-TTGCGAGAGT--GCACGCCGGC-CGAGGAGCGTCCCGCGTAAGGACGTCCGGG-CGAGGG-AGTGGCGAACGAA--TTTTGCCTCCCT-CGGCTCGGGCCAGCGGT---AGATGCGAGA--GCCGGTCGACT-CCGAGTTCCGGGCGCCGA-------AACGCGCTCGGAAA----AA---------------------------------------------------------------------------------
>Kiekie_lagunasvolcan_15 Concatenation of 7 sequences
--------------------------------------------------------------------------------------------------------------------------------------------------------------------------------------------------------------------------------------------------------------------------------------------------------------------------------------------------------------------------------------------------------------------------------------------------------------------------------------------------AAACATTTCTATTAGA--TATAATTAATAGTATAATCTGCTCAATG-----TTAGTAAATAGCCGCAATACGTGCTAAGGTAGTATAATAATTTGTTTTTTAATTGAAGACC-A-AATGAAAGATTTAACATTTTAATTTATTTT-TTTAATAAAAATATTAAAATTATTTTAA-TTGTAAAAAAACAATTATAATAAAAAAAGACGATAAGACCCTA-TTGAAC-TTAAC-TTAAGTTAAGCNGGGGTAGCTAGATAATTANTAAC-NTATCGAA---ATTAATTTAAAATA---TGACCTAAT-AAAATTAACTTTTAAATT-AAGTTACCATA-GGGATAACAGTGTAA-TTAATTTTATAAGATCTTATTTTAAAAATAGATTACAACCTCGATGTTGAATTAATAATCTAA-TTTACGCAATAGTGAAAAAAGA-AAGTCTGTTC--GACTTATAAATAATT-ACATGATCTGAG----------------------------------------------------------------------------------------------------------------------------------------------------------------------------TAAGTACATGCCGTATTAAGGCGAAACCGCGAATGGCTCATTAAATCAGTTATGGTT-CCTTGGATCGTACCTTA-CTACTTGGATAACTGTGGCAATTCTAGAGCTAATACATGCAGCAGAGCTCAGACCTTCGGGGACGAGCGCTTTTATTAGACCAAAACCAATCGGACTTCGTGTCCGTCTCTCGTGGTGACTCTGTATAACTTTGGGCTGATCGCACGGGCCCGTCCCGGCGACGTATCTTTCAAGTGTCTGCCTTATCAACTTTCGATGGTAGGTTACGCGCCTACCATGGTCGTAACGGGTAACGGGGAATCAGGGTTCGATTCCGGAGAGGGAGCCTGAGAAACGGCTACCACATCCAAGGAAGGCAGCAGGCGCGCAAATTACCCACTCCCAGAACGGGGAGGTAGTGACGAAAAATAACAATACGGGACTCTTTTGAGACCCCGTAATTGGAATGAGTACACTCTAAATCCTTTAACGAGGATCCATTGGAGGGCAAGTCTGGTGCCAGCAGCCGCGGTAATTCCAGCTCCAATAGCGTATATTAAAGTTGTTGCGGTTAAAAAGCTCGTAGTTGGATCTCAGTTCCAGACGGGTGGTCNCGCCTACCGGTGGTTACTGCCTGTTCTGAACAGCCAGCCGGTTTCTCTTGATGATCTTCACCGGTTGTCTTGGGTGACCGGCAAGTTTACTTTGAAAAAANTTAGAGTGCTCAAAGCAGGCGTGACGCCTGAATAATGGTGCATGGAATAATGGAATAGGACCTCGGTTCTA-TTTTGTTGGTTTTCGGAACACGAGGTAATGATTAAGAGGGACAGACGGGGGCATTC-GTATTGCGACGCTAG-----------------------------------------------------------------------------------------------------------------------------------------------------------------------------------------------------------------------------------------------------------------------------------------------------------------------------------------------------------------------------------------------------------------------------------------------------------------------------------------------------------------------------------------------------------------------------------------------------------------------------------------------------------------------------------------------------------------------------------------------------------------------------------------------------------------------------------------------------------------------------------------------------------------------------------------------------------------------GGACTCTGCAGCAAGTCCCCCTGACCGGGGCCTACCCAGAGCGGGTGCGAGGCCCATAGCCGCTAGGTCCGTCTCGGATGCGATCTCCTGGGAGTCGGGTTGCTTGGGAGTGCAGCTCTAATCGGGTGGTAAACTCCACCTAAGGCTAAATACCGCCGTGAGACCGATAGCAAACAAGTACCGTGAGGGAAAGTTGCAAAGAACTTTGAAGAGAGAGTTCAAGAGTACGTGAAACTGCTCAGAGGTAAACGGGTGGGCCCTCGAAATCCTGTGGAGGGAGGATTCAGTCTGGAGTGGCGGTGGCGCTGGTCGGAAAAACGAGTAGGGCTTCCCGAGACCGGGGCCGTCCGACCGCGCAGATTCCGTTTCGCCAGACGCATTTGTCTCCCTCTCGAAGGACGCCGCAGCCGGTCGGGCAGCGCAAGCGCGACGGCCTGAGGGGCGGACGAC-GGAAGGTGGCCGGTGGCGCGCCTCGTGCGTCGTCGCCGGTTGTTAGCCGGTCCGCCAGTGGCTCGTCGCTCGACCGAGGTA------------------------------------------------------------------------------------------------------------------------------------------------------------------------------------------------------------------------ATGTGCGCGAGTCAATGGGTCTTGAACAGGCCCAGGGGCGCAATGAAAGC-AAAGGTCGGCC-GCGCGCCGACCGAGTTGGGATCCCGCGGATTC--GTCTCCGCGGGCGCACCAACGACCCGT-CCTCTGCGGCTCGCCGCTTGGGCGGAGTGTGAGCGCACACGTTGGGACCCGAAAGATGGTGAACT-ATG-CCCGGACAGGACGAGGCCAGAGGAAACTCTGGTGGAGGTCCGCAGCGGTTCTGACGTGCAAATCGATCGTCAGATCCGGGTCTAGGGGCGAAAGACTAATCGAACCATCTAGTAGCTGGTT-CCCTCC-GAAGTTTCCCTCAGGATAGCTGGCGCTCGTCTCG-ATCAGTCTCATCCGGTAAAGCGAATGATTAGAGGCCTTGGGGCCGAAACGACCT-CAACCTATTCTCAAACTTTAAATGGGTG-A-GAAGTCCGCCTTGCTCGATCGAAGGCCGGACGTTCGGATGAGA-GTGCCCAGTGGGCC--ACTTTTGGTAAGCAG-AACTGG-CGCTGTGGGATGAACCAAACGCCGGGTTACGGCGCCCGATGCGAGACGCTCATGAGACCCCATGAAAGGTGTTGGTTGCTCCAGACAGCAGGACGGTGGCCATGGAAGTCGGAATCCGCTAAGGAGTGTGTAACAACTCACCTGCCGAAGCAACTAGCCCTGAAAATGGATGGCGCTCCAGCGTCGAG--CCCATACCCGGCCGCCGCGGCAGAGTTCCAAATT-TTTTCTGGAAGCTTACGCCGCGGTGAGTAGGAGGGTCGCTGCGGGGAGCGTCGAAGGTGCCGGGCGTGAGCCCGCCTGGAGCCCCCGCAGGCGCAGATCTTGGTGGTAGTAGCAAATACTCAAGTGAGAACCTTGAGGACTGAAGGTGGAGAAGGGTTCCATGTGAACAGCAGTTGAACATGGGTCAGTCGGCCCTAAGGGATCGGAGAAATCCGTTCCGAAGCGGGACCTTAG-A--TTGCGAGAGTCCCGCTGCCGACCGAAAGGGAATGGGGTCAATATT-CCCCAACCC-GGACACGGAGATCGGGTCTT-CGGGCCC-AAGTGCGGCGACGCAA-CCGAACTCGGAGAAGTCGACGGAGGACCCGGGGAA-GAGTTGTC-TTTTNCTTTGTAAGGGTTCGTGTCCCTGGAATCGGCTCGTCCGGAGATAGGGACGCTGTTCCCGTAAAAGCACCGCGGCTCTTGCGGTGTCC-GGTCCGCCTCTGTC-GGCCCTTGCAAATCCGAGGGAGACGGTGTGATTTTCGTGCCGGACCGTACCCATATCCGCAG---------------------------------AAAGATATTGGAACATTATATTTGTTATTTGGTTCTTGATCTGCTATAGTTGGTACTTCTATAAGAGTTTTAATTCGTATGGAATTAGGACATTCTGGTAGATTATTAGGGGATGATCATTTATATAATGTTGTTGTAACTGCTCATGCTTTTGTTATGATTTTTTTTATAGTAATACCTATTTTGATTGGAGGTTTTGGTAATTGATTGGTTCCCTTAATATTAGGGGCTCCTGATATGTCATTTCCTCGGATAAATAATTTGTCTTTTTGATTATTACCTCCATCTTTATTTTTTCTTTTTATGTCTTCTATGGTTGAGATAGGAGTTGGAGCTGGTTGAACTATCTATCCCCCGTTGGCTTCTAGAATGGGTCATGTAGGGAGATCTATGGATTTTGCTATTTTCTCATTACATTTAGCTGGGGCTTCTTCTATTATGGGGGCTGTTAATTTTATTTCTACTATTATTAATATACGGTTATTTGGAATAAATATAGAAAGAGTTCCTTTGTTTGTTTGATCTGTTTTTATTACTGCAATTTTATTATTATTATCTTTACCTGTTTTAGCAGGTGCTATTACTATATTATTGACTGATCGTAATTTTAATACTTCTTTTTTTGACCCTGCTGGAGGTGGAGATCCTGTTTTA------------------------------------------------------------------------------------------------------------------------------------------------------------------------------------------------------------------------------------------------------------------------------------------------------------------------------------------------------------------------------------------------------------------------------------------------------------------------------------------------------------------------------------------------------------------------------------------------------------------------------------------------------TTAAAAAACCCCATCGTTACAGACCGGGTACCGTAGCTCTCCGAGAAATCCGTCGTTATCAGAAGTCTACCGAGCTTTTGATCCGCAAGTTGCCCTTCCAGCGTTTAGTGAGGGAGATCGCTCAGGACTTCAAAACGGATCTCCGTTTCCAGAGCTCCGCCGTGATGGCTTTGCAAGAGGCTAGCGAAGCCTACTTGGTCGGTTTGTTCGAAGACACCAACTTGTGCGCCATTCACGCCAAGCGTGTCACCATCATGCAA--------------------------------------------------------------CATTGAGCACTGATTTTTCGAACGCACATTGC-GGCCTCGGGTCCTACCCGGGGCCACGTCTGTCTGAGGGTCGGAT-AAACGCTTGCAGAAGGAGG------TC-T--TCCTCCTACGTGGTCG-CA-CC--GG-AAG-C-CAGTCTTTCGCCGACCTAAG-TTGCGAGAGT--GCACGCCGGC-CGAGGAGCGTCCCGCGTAAGGACGTCCGGG-CACGGG-AGTGGCGAACGAA-TTTTTGCCTCCCT-TGGCTCGGGCCAGCGGT---AGATGCGAGA--GCCGGTCGACTCCGAGTTCCGGGCGCCGAA-------AGAGCGCTCGGAAAATATACATAC------------CATACATGTCGACCTCAGATC--------------------------------------------
>Kiekie_lascruces_06 Concatenation of 7 sequences
-----------------------------------------------------------------------------------------------------------------------------------------------------------------------------------------------------------------------------------------------------------------------------------------------------------------------------------------------------------------------------------------------------------------------------------------------------------------------------------------------------CATTTCTATTAGA--TATAATTAATAGTATAATCTGCTCAATG-----TTAGTAAATAGCCGCAATACGTGCTAAGGTAGTATAATAATTTGTTTTTTAATTGAAGACC-A-AATGAAAGATTTAACATTTTAATTTATTTT-TTTAATAAAAATATTAAAATTATTTTAA-TTGTAAAAAAACAATTATAATAAAAAAAGACGATAAGACCCTA-NNGAAC-TTAAC-TTAAGTTAAGCTGGGGTAGCTAGATAATTATTAAC-TTATCGAA---ATTAATTTAAAATA---TGACCTAAT-AAAATTAACTTTTAAATT-AAGTTACCATA-GGGATAACAGTGTAA-TTAATTTTATAAGATCTTATTTTAAAAATAGATTACAACCTCGATGTTGAATTAATAATCTAA-TTTACGCAATAGTGAAAAAAGA-AAGTCTGTTC--GACTTATAAATAATT-----------------------------------------------------------------------------------------------------------------------------------------------------------------CAAAGA-TTAAGCCATGC-ATGTCTAAGTACATGCCGTATTAAGGCGAAACCGCGAATGGCTCATTAAATCAGTTATGGTT-CCTTGGATCGTACCTTA-CTACTTGGATAACTGTGGCAATTCTAGAGCTAATACATGCAGCAGAGCTCAGACCTTCGGGGACGAGCGCTTTTATTAGACCAAAACCAATCGGACTTCGTGTCCGTCTCTCGTGGTGACTCTGTATAACTTTGGGCTGATCGCACGGGCCCGTCCCGGCGACGTATCTTTCAAGTGTCTGCCTTATCAACTTTCGATGGTAGGTTACGCGCCTACCATGGTCGTAACGGGTAACGGGGAATCAGGGTTCGATTCCGGAGAGGGAGCCTGAGAAACGGCTACCACATCCAAGGAAGGCAGCAGGCGCGCAAATTACCCACTCCCAGAACGGGGAGGTAGTGACGAAAAATAACAATACGGGACTCTTTTGAGACCCCGTAATTGGAATGAGTACACTCTAAATCCTTTAACGAGGATCCATTGGAGGGCAAGTCTGGTGCCAGCAGCCGCGGTAATTCCAGCTCCAATAGCGTATATTAAAGTTGTTGCGGTTAAAAAGCTCGTAGTTGGATCTCAGTTCCAGACGGGTGGTC-CGCCTACCGGTGGTTACTGCCTGTTCTGAACAGCCAGCCGGTTTCTCTTGATGATCTTCACCGGTTGTCTTGGGTGACCGGCAAGTTTACTTTGAAAAAA-TTAGAGTGCTCAAAGCAGGCGTGACGCCTGAATAATGGTGCATGGAATAATGGAATAGGACCTCGGTTCTA-TTTTGTTGGTTTTCGGAACACGAGGTAATGATTAAGAGGGACAGACGGGGGCATTC-GTA-TGCGACGCTAGAGG------------------------------------------------------------------------------------------------------------------------------------------------------------------------------------------------------------------------------------------------------------------------------------------------------------------------------------------------------------------------------------------------------------------------------------------------------------------------------------------------------------------------------------------------------------------------------------------------------------------------------------------------------------------------------------------------------------------------------------------------------------------------------------------------------------------------------------------------------------------------------------------------------------------------------------------------------------------------TCTGCAGCAAGTCCCCCTGACCGGGGCCTACCCAGAGCGGGTGCGAGGCCCATAGCCGCTAGGTCCGTCTCGGATGCGATCTCCTGGGAGTCGGGTTGCTTGGGAGTGCAGCTCTAATCGGGTGGTAAACTCCACCTAAGGCTAAATACCGCCGTGAGACCGATAGCAAACAAGTACCGTGAGGGAAAGTTGCAAAGAACTTTGAAGAGAGAGTTCAAGAGTACGTGAAACTGCTCAGAGGTAAACGGGTGGGCCCTCGAAATCCTGTGGAGGGAGGATTCAGTCTGGAGTGGCGGTGGCGCTGGTCGGAAAAACGAGTAGGGCTTCCCGAGACCGGGGCCGTCCGACCGCGCAGATTCCGTTTCGCCAGACGCATTTGTCTCCCTCTCGAAGGACGCCGCAGCCGGTCGGGCAGCGCAAGCGCGACGGCCTGAGGGGCGGACGAC-GGAAGGTGGCCGGTGGCGCGCCTCGTGCGTCGTCGCCGGTTGTTAGCCGGTCCGCCAGTGGCTCGTCGCTCGACCGAGGTATCACGAGGCCCTCCGGGGC-TCTCTCGCCTCCTCCT-AGAGATGTCGGGACAGGACGWCGCAAGCGAAGGCCGCCGTCCCGCCSCAYACCCTCGGTGTGGGCGGGCGAACGGTCGGCGCCGTTGGCGACGACGGACCCGTCGGAGGTCGGAGGCTCGCGGCGAGTAGGTCGGTCACCCACCCCACCCGTCTT-----------------GACTAACATGTGCGCGAGTCAATGGGTCTTGAACAGGCCCAGGGGCGCAATGAAAGC-AAAGGTCGGCC-GCGCGCCGACCGAGTTGGGATCCCGCGGATTC--GTCTCCGCGGGCGCACCAACGACCCGT-CCTCTGCGGCTCGCCGCTTGGGCGGAGTGTGAGCGCACACGTTGGGACCCGAAAGATGGTGAACT-ATG-CCCGGACAGGACGAGGCCAGAGGAAACTCTGGTGGAGGTCCGCAGCGGTTCTGACGTGCAAATCGATCGTCAGATCCGGGTCTAGGGGCGAAAGACTAATCGAACCATCTAGTAGCTGGTT-CCCTCC-GAAGTTTCCCTCAGGATAGCTGGCGCTCGTCTCG-ATCAGTCTCATCCGGTAAAGCGAATGATTAGAGGCCTTGGGGCCGAAACGACCT-CAACCTATTCTCAAACTTTAAATGGGTG-A-GAAGTCCGCCTTGCTCGATCGAAGGCCGGACGTTCGGATGAGA-GTGCCCAGTGGGCC--ACTTTTGGTAAGCAG-AACTGG-CGCTGTGGGATGAACCAAACGCCGGGTTACGGCGCCCGATGCGAGACGCTCATGAGACCCCATGAAAGGTGTTGGTTGCTCCAGACAGCAGGACGGTGGCCATGGAAGTCGGAATCCGCTAAGGAGTGTGTAACAACTCACCTGCCGAAGCAACTAGCCCTGAAAATGGATGGCGCTCCAGCGTCGAG--CCCATACCCGGCCGCCGCGGCAGAGTTCCAAATT-TTTTCTGGAAGCTTACGCCGCGGTGAGTAGGAGGGTCGCTGCGGGGAGCGTCGAAGGTGCCGGGCGTGAGCCCGCCTGGAGCCCCCGCAGGCGCAGATCTTGGTGGTAGTAGCAAATACTCAAGTGAGAACCTTGAGGACTGAAGGTGGAGAAGGGTTCCATGTGAACAGCAGTTGAACATGGGTCAGTCGGCCCTAAGGGATCGGAGAAATCCGTTCCGAAGCGGGACCTTAG-A--TTGCGAGAGTCCCGCTGCCGACCGAAAGGGAATGGGGTCAATATT-CCCCAACCC-GGACACGGAGATCGGGTCTT-CGGGCCC-AAGTGCGGCGACGCAA-CCGAACTCGGAGAAGTCGACGGAGGACCCGGGGAA-GAGTTGTC-TTTT-CTTTGTAAGGGTTCGTGTCCCTGGAATCGGCTCGTCCGGAGATAGGGACGCTGTTCCCGTAAAAGCACCGCGGCTCTTGCGGTGTCCNGGTCCGCCTCTGTCNGGCCCTTGCAAATCCGAGGGAGACGGTGTGATTTTCGTGCCGGACCGTAC----------------------------------------------------------------------------------------------------------------------------------------------------------------------------------------------------------------------------------------------------------------------------------------------------------------------------------------------------------------------------------------------GTTGAACTATCTATCCCCCGTTGGCTTCTAGAATGGGTCATGTAGGGAGATCTATGGATTTTGCTATTTTCTCATTACATTTAGCTGGGGCTTCTTCTATTATGGGGGCTGTTAATTTTATTTCTACTATTATTAATATACGGTTATTTGGAATAAGTATAGAAAGAGTTCCTTTGTTTGTTTGATCTGTTTTTATTACTGCAATTTTATTATTATTATCTTTACCTGTTTTAGCAGGTGCTATTACTATATTATTGACTGATCGTAATTTTAATACTTCTTTTTTTGACCCTGCTGGAGGTGGAGATCCTGTTTTATTTCAGCATTTATTTTGGTTTTTTGGACATCCTGAAGTTTATATTTTGATTTTACCTGGGTTTGGGATTGTTTCTCATGTAATTAGATCGTTAGTTGGGAAGCGTGAACCGTTTGGTAGATTAGGTATAATTTATGCTATAGTTGGAATTGGAGGTATAGGATTTGTTGTTTGAGCTCATCATATATTTTCTACTGGAATAGATGTTGATACTCGAGCTTATTTAACTGCTGCTACAATAATTATTGCTGTTCCTACTGGAATTAAGGTTTTTAGTTGAATAGCTACTCTTCATGGTTCTTATTTTAAAATAAGAACCACAATATTGTGAAGTATTGGTTTTGTGTTT-------------------------------------------------------------------------------------------------------------------------------------------------------------------------------------------------------------GGGGTCCGGAGGGGGAGGCCCCAGGAAGGCAGCTGCCACGAAAGCCGCCCGTAAGGACGCTCCCGCTACCGGCGGTGKTAAAAAACCCCATCGTTACAGRCCGGGTWCCGTAGCTCTCCGAGAAATCCGTCGTTATCAGAAGTCTACCGAGCTTTTGATCCGCAAGTTGCCCTTCCAGCGTTTAGTGAGGGAGATCGCTCAGGACTTCAAAACGGATCTCCGTTTCCAGAGCTCCGCCGTGATGGCTTTGCAAGAGGCCAGCGAAGCCTACTTGGTCGGTTTGTTCGAAGACACCAACTTGTGCGCCATTCACGCCAAGCG-------------------------------------------------------GACTTGGTGTGAATTGCAGGACACATTGAGCACTGATTTTTCGAACGCACATTGC-GGCCTCGGGTCCTACCCGGGGCCACGTCTGTCTGAGGGTCGGAT-AAACGCTTGCAGAAGGAGG------TC-T--TCCTCCTACGTGGTCG-CA-CC--GG-AAG-C-CAGTCTTTCGCCGACCTAAG-TTGCGAGAGT--GCACGCCGGC-CGAGGAGCGTCCCGCGTAAGGACGTCCGGG-CACGGG-AGTGGCGAACGAA-TTTTTGCCTCCCT-TGGCTCGGGCCAGCGGT---AGATGCGAGA--GCCGGTCGACTCCGAGTTCCGGGCGCCGAA-------AGAGCGCTCGGAAAATATACATAC------------CATACATGTCGACCTCAGAT---------------------------------------------
>Kiekie_panamensis_19 Concatenation of 7 sequences
-----------------------------------------------------------------------------------------------------------------------------------------------------------------------------------------------------------------------------------------------------------------------------------------------------------------------------------------------------------------------------------------------------------------------------------------------------------------------------------CGCCTG-TTTTACAAAAACATTTCTATTAGA--TATAATTAATAGTATAATCTGCTCAATG-----TTAATAAATAGCCGCAATACGTGCTAAGGTAGTGTAATAATTTGTCTTTTAATTGAAGACC-A-AATGAAAGATTTAACATTTTAATTTATTTT-TTTAATAAAAATATTAAAATTATTTTAA-TTTTAAAAAAACAATTATAATGAAAAAAGACGATAAGACCCTA-TTGAAC-TTGAC-TTAAGTTAAGCTGGGGCAGCTGATTAACTATTAAC-TTAATTAA---ATTAATTTAAGATA---TGACCTAAT-AAAATTAACTTTAAAATT-AAGTTACCATA-GGGATAACAGTGTAA-TTAATTTTATAAGATCTTATTTTAAAAATAGATTACAACCTCGATGTTGAATTAATAATCTAA-TTCACGCAATAGTGAATAAAGA-AAGTCTGTTC--GACTTATAAAGAATT-ACATGATCTGAG-----------------------------------------------------------------------------------------------------------------------------------------------------AAAGA-TTAAGCCATGC-ATGTCTAAGTACATGCCGTATTAAGGCGAAACCGCGAATGGCTCATTAAATCAGTTATGGTT-CCTTGGATCGTACCTTA-CTACTTGGATAACTGTGGCAATTCTAGAGCTAATACATGCAGCAGAGCTCAGACCTTCGGGGACGAGCGCTTTTATTAGACCAAAACCAATCGGACTTCGTGTCCGTCTCTCGTGGTGACTCTGTATAACTTTGGGCTGATCGCACGGGCCCGTCCCGGCGACGTATCTTTCAAGTGTCTGCCTTATCAACTTTCGATGGTAGGTTACGCGCCTACCATGGTCGTAACGGGTAACGGGGAATCAGGGTTCGATTCCGGAGAGGGAGCCTGAGAAACGGCTACCACATCCAAGGAAGGCAGCAGGCGCGCAAATTACCCACTCCCAGAACGGGGAGGTAGTGACGAAAAATAACAATACGGGACTCTTTTGAGACCCCGTAATTGGAATGAGTACACTCTAAATCCTTTAACGAGGATCCATTGGAGGGCAAGTCTGGTGCCAGCAGCCGCGGTAATTCCAGCTCCAATAGCGTATATTAAAGTTGTTGCGGTTAAAAAGCTCGTAGTTGGATCTCAGTTCCAGACGGGTGGTC-CGCCTACCGGTGGTTACTGCCTGTTCTGAACAGCCAGCCGGTTTCTCTTGATGATCTTCACCGGTTGTCTTGGGTGACCGGCAAGTTTACTTTGAAAAAA-TTAGAGTGCTCAAAGCAGGCGTGACGCCTGAATAATGGTGCATGGAATAATGGAATAGGACCTCGGTTCTA-TTTTGKTGGTTTTCGGAACACGAGGTAATGATTAAGAGGGACAGACGGGGGCATTC-GTA---------------------------------------------------------------------------------------------------------------------------------------------------------------------------------------------------------------------------------------------------------------------------------------------------------------------------------------------------------------------------------------------------------------------------------------------------------------------------------------------------------------------------------------------------------------------------------------------------------------------------------------------------------------------------------------------------------------------------------------------------------------------------------------------------------------------------------------------------------------------------------------------------------------------------------------------------------------------------------------------------------------------------------------------------------------------------------------------------------------------------------------------------------------------------------------------------------------------------------------------------------------------------------------------------------------------------------------------------------------------------------------------------------------------------------------------------------------------------------------------------------------------------------------------------------------------------------------------------------------------------------------------------------------------------------------------------------------------------------------------------------------------------------------------------------------------------------------------------------------------------------------------------------CCGCTTGGGCGGAGTGTGAGCGCACACGTTGGGACCCGAAAGATGGTGAACT-ATG-CCCGGACAGGACGAGGCCAGAGGAAACTCTGGTGGAGGTCCGCAGCGGTTCTGACGTGCAAATCGATCGTCAGATTCGGGTCTAGGGGCGAAAGACTAATCGAACCATCTAGTAGCTGGTT-CCCTCC-GAAGTTTCCCTCAGGATAGCTGGCGCTCGTCTCG-ATCAGTCTCATCCGGTAAAGCGAATGATTAGAGGCCTTGGGGCCGAAACNNCCT-CAACCTATTCTCAAACTTTAAATNGGTGNA-GAAGTCCGCCTTGCTCGAWCGAAGGCCGGACGTTCGGATGAGA-GTGCCCAGTGGGCC--ACTTTTGGTAAGCAG-AACTGG-CGCTGTGGGATGAACCAAACGCCGGGTTACGGCGCCCGATGCGAGACGCTCATGAGACCCCATGAAAGGTGTTGGTTGCTCCAGACAGCAGGACGGTGGCCATGGAAGTCGGAATCCGCTAAGGAGTGTGTAACAACTCACCTGCCGAAGCAACTAGCCCTGAAAATGGATGGCGCTCCAGCGTCGAG--CCCATACCCGGCCGCCGCGGCAGAGTTCCGAATTTTTTTCTGGAAGCTTACGCCGCGGTGAGTAGGAGGGTCGCTGCGGGGAGCGTCGAAGGTGCCGGGCGTGAGCCCGCCTGGAGCCCCCGCAGGCGCAGATCTTGGTGGTAGTAGCAAATACTCAAGTGAGAACCTTGAGGACTGAAGGTGGAGAAGGGTTCCATGTGAACAGCAGTTGAACATGGGTCAGTCGGCCCTAAGGGATCGGAGAAATCCGTTCCGAAGCGGGACCTTAG-A--TCGCGAGAGTCCCGCTGCCGACCGAAAGGGAATGGGGTCAATATT-CCCCAACCC-GGACACGGAGATCGGGTCTT-CGGGCCC-AAGTGCGGCGACGCAA-CCGAACTCGGAGAAGTCGACGGAGGACCCGGGGAA-GAGTTGTC-TTTT-CTTTGTAAGGGTTCGTGTCCCTGGAATCGGCTCGTCCGGAGATAGGGACGCTGTTCCCGTAAAAGCACCGCGGCTCTTGCGGTGTCC-GGTCCGCCTCTGTC-GGCCCTTGCAAATCCGAGGGAGACGGTGTGATTTTC--------------------------------------------------------------GATATTGGAACGTTGTATTTGTTATTTGGTTCTTGATCTGCTATGGTGGGAACTTCTATAAGAGTTTTAATTCGTATGGAATTAGGACATTCTGGTAGATTGTTGGGAGATGATCATTTGTATAATGTTATTGTAACTGCTCATGCTTTTGTTATGATTTTTTTTATAGTGATACCTATTTTGATTGGAGGTTTTGGTAATTGGTTGGTTCCTTTAATATTAGGGGCTCCTGATATGTCATTTCCCCGTATAAATAATTTGTCTTTTTGATTGTTACCTCCATCTTTATTTTTTCTTTTTATGTCTTCTATAGTTGAAATAGGGGTTGGGGCTGGTTGGACTGTATATCCGCCATTGGCTTCCAGAATGGGTCATGTAGGGAGATCTGTAGATTTTGCTATTTTTTCATTACATTTAGCTGGAGCTTCTTCTATTATGGGAGCCGTTAATTTTATTTCTACTATTATTAATATACGGTTATTTGGAATGAGTATGGAAAAAGTCCCTTTGTTTGTTTGATCTGTTTTTATTACTGCAATTTTATTGTTGTTATCTTTGCCTGTTTTAGCAGGTGCTATTACTATATTGTTGACTGATCGTAATTTTAATACTTCTTTTTTTGATCCTGCTGGAGGGGGGGATCCTGTTTTGTT-------------------------------------------------------------------------------------------------------------------------------------------------------------------------------------------------------------------------------------------------------------------------------------------------------------------------------------------------------------------------------------------------------------------------------------------------------------------------------------------------------------------------------------------------------------------------------------------------------------------------GTAAGAGCGCTCCCGCTACCGGCGCCGTTAAAAAACCCCATCGTTACAGGCCGGGTACGGTAGCTCTCCGAGAAATCCGTCGTTATCAGAAGTCTACCGAGCTTTTGATCCGCAAGTTGCCCTTCCAGCGTTTAGTGAGGGAGATCGCTCAGGACTTCAAAACGGATCTCCGTTTCCAGAGCTCCGCCGTGATGGCTTTGCAAGAGGCTAGCGAAGCCTACTTGGTCGGTTTGTTCGAAGACACCAACTTGTGCGCCATTCACGCCAAGCGTGTCACCATCATGC------------------------------------------------------------------TTGAGCACTGATTTTTCGAACGCACATTGC-GGCCTCGGGTCCTACCCGGGGCCACGTCTGTCTGAGGGTCGGAT-AAACGCTTGCAGAAGGAGG------TC-T--TCCTCCTACGTGGTCG-CA-CC--GG-AAG-C-CAGTCTTTCGCCGACCTAAG-TTGCGAGAGT--GCACGCCGGC-CGAGGAGCGTCCCGCCTAAGGACGTCCGAG-CACGGG-AGGGGCGGA------TTTCCCTCCCTT-GGCTTCGGGCGAGCGGT---AGATGCGAGA--GCCGGTCGACTCCCCCCTTTCGGGCGCCGA-------AACGCGCCCGGAAA----A----------------------------------------------------------------------------------
>Kiekie_sarapiqui_04 Concatenation of 7 sequences
-----------------------------------------------------------------------------------------------------------------------------------------------------------------------------------------------------------------------------------------------------------------------------------------------------------------------------------------------------------------------------------------------------------------------------------------------------------------------------------CGCCTGTTTTATCAAAAACATTTCTATTAGA--TATAATTAATAGTATAATCTGCTCAATG-----TTAGTAAATAGCCGCAATACGTGCTAAGGTAGTGTAATAATTTGTCTTTTAATTGAAGACT-A-AATGAAAGATTTAACATTTTAATTTATTTT-TTTAATAAAAATATTAAAATTATTTTAA-TTGTAAAAAAACAATTATAATGAAAAAAGACGATAAGACCCTA-TTGAAC-TTGAC-TTAAGTTAAGCTGGGGTAGCTAATTAATTATTAAT-TTAATAAA---ATTAATTTAATATA---TGATCTAAT-AAAATTAACCTTTAAATT-AAGTTACCATA-GGGATAACAGTGTAA-TTAATTTTATAAGATCTTATTTTAAAAATAGATTACAACCTCGATGTTGAATTAATAATCTAA-TTTACGCAATAGTAAATAAAGA-AAGTCTGTTC--GACTTTTAAAAAGTT-ACATGATCTGAGTTCAAAACCGGAGA---------------------------------------------------------------------------------------------------------------------------------------AAAGA-TTAAGCCATGC-ATGTCTAAGTACATGCCGTATTAAGGCGAAACCGCGAATGGCTCATTAAATCAGTTATGGAT-CCTTGGATCGTACCTTA-CTACTTGGATAACTGTGGCAATTCTAGAGCTAATACATGCAGCAGAGCTCAGACCTTCGGGGACGAGCGCTTTTATTAGACCAAAACCAATCGGACTTCGTGTCCGTCTCTCGTGGTGACTCTGTATAACTTTGGGCTGATCGCACGGGCCCGTCCCGGCGACGTATCTTTCAAGTGTCTGCCTTATCAACTTTCGATGGTAGGTTACGCGCCTACCATGGTCGTAACGGGTAACGGGGAATCAGGGTTCGATTCCGGAGAGGGAGCCTGAGAAACGGCTACCACATCCAAGGAAGGCAGCAGGCGCGCAAATTACCCACTCCCAGAACGGGGAGGTAGTGACGAAAAATAACAATACGGGACTCTTTTGAGACCCCGTAATTGGAATGAGTACACTCTAAATCCTTTAACGAGGATCCATTGGAGGGCAAGTCTGGTGCCAGCAGCCGCGGTAATTCCAGCTCCAATAGCGTATATTAAAGTTGTTGCGGTTAAAAAGCTCGTAGTTGGATCTCAGTTCCAGACGGGTGGTC-CGCCTACCGGTGGTTACTGCCTGTTCTGAACAGCCAGCCGGTTTCTCTTGATGATCTTCACCGGTTGTCTTGGGTGACCGGCAAGTTTACTTTGAAAAAA-TTAGAGTGCTCAAAGCAGGCGTGACGCCTGAATAATGGTGCATGGAATAATGGAATAGGACCTCGGTTCTA-TTTTGTTGGTTTTCGGAACACGAGGTAATGATTAAGAGGGACAGACGGGGGCATTC-GTATTGCGACGCTAG-----------------------------------------------------------------------------------------------------------------------------------------------------------------------------------------------------------------------------------------------------------------------------------------------------------------------------------------------------------------------------------------------------------------------------------------------------------------------------------------------------------------------------------------------------------------------------------------------------------------------------------------------------------------------------------------------------------------------------------------------------------------------------------------------------------------------------------------------------------------------------------------------------------------------------------------------------------------------------------------------------------------------------------------------------------------------------------------------------------------------------------------------------------------------------------------------------------------------------------------------------------------------------------------------------------------------------------------------------------------------------------------------------------------------------------------------------------------------------------------------------------------------------------------------------------------------------------------------------------------------------------------------------------------------------------------------------------------------------------------------------------------------------CAGGCCCAGGGGCGCAATGAAAGC-AAAGGTCGGCT-CCGCGTCGACCGAGTTGGGATCCCGCGGGGTG--AAATCCGCGGGCGCACCAACGACCCGT-CCTCTGCGGCTCGCCGCTTGGGCGGAGTGTGAGCGCACACGTTGGGACCCGAAAGATGGTGAACT-ATG-CCCGGACAGGACGAGGCCAGAGGAAACTCTGGTGGAGGTCCGCAGCGGTTCTGACGTGCAAATCGATCGTCAGATTCGGGTCTAGGGGCGAAAGACTAATCGAACCATCTAGTAGCTGGTT-CCCTCC-GAAGTTTCCCTCAGGATAGCTGGCGCTCGTCTCG-ATCAGTCTCATCCGGTAAAGCGAATGATTAGAGGCCTTGGGGCCGAAACGACCT-CAACCTATTCTCAAACTTTAAATGGGTG-A-GAAGTCCGCCTTGCTCGATCGAAGGCCGGACGTTCGGATGAGA-GTGCCCAGTGGGCC--ACTTTTGGTAAGCAG-AACTGG-CGCTGTGGGATGAACCAAACGCCGGGTTACGGCGCCCGATGCGAGACGCTCATGAGACCCCATGAAAGGTGTTGGTTGCTCCAGACAGCAGGACGGTGGCCATGGAAGTCGGAATCCGCTAAGGAGTGTGTAACAACTCACCTGCCGAAGCAACTAGCCCTGAAAATGGATGGCGCTCCAGCGTCGAG--CCCATACCCGGCCGCCGCGGCAGAGTTCCACATAATTATCTGGAAGCTTACGCCGCGGTGAGTAGGAGGGTCGCTGCGGGGAGCGTCGAAGGTGCCGGGCGTGAGCCCGCCTGGAGCCCCCGCAGGCGCAGATCTTGGTGGTAGTAGCAAATACTCAAGTGAGAACCTTGAGGACTGAAGGTGGAGAAGGGTTCCATGTGAACAGCAGTTGAACATGGGTCAGTCGGCCCTAAGGGATCGGAGAAATCCGTTCCGAAGCGGGACCTTAG-A--TCGCGAGAGTCCCGCTGCCGACCGAAAGGGAATGGGGTCAATATT-CCCCAACCC-GGACACGGAGATCGGGTCTT-CGGGCCC-AAGTGCGGCGACGCAA-CCGAACTCGGAGAAGTCGACGGAGGACCCGGGGAA-GAGTTGTC-TTTT-CTTTGTAAGGGTTCGTGTCCCTGGAATCGGCTCGTCCGGAGATAGGGACGCTGTTCCCGTAAAAGCACCGCGGCTCTTGCGGTGTCC-GGTCCGCCTCTGTC-GGCCCTTGCAAATCCGAGGGAGACGGTGTGATTTTCGTGCCGGACCGTACCCATA-------------------------------------------------------------------------------------------------------------------------------------------------------------------------------------------------------------------------------------------------------------------------------------------------------------------TTTTGACTATTACCACCGTCTTTATTTTTTCTTTTTATGTCTTCTATAGTTGAAATGGGAGTTGGGGCTGGTTGAACTGTTTATCCGCCTTTAGCTTCTAGAATAGGTCATGTAGGGAGATCTATGGATTTTGCTATTTTTTCGTTACATTTAGCTGGGGCTTCTTCTATTATAGGGGCTGTTAATTTTATTTCTACTATTATTAATATACGATTGTTTGGAATAAGTATGGAAAAGGTTCCTTTATTTGTTTGGTCAGTTTTTATTACTGCAATTTTATTATTGTTGTCTTTACCTGTTTTAGCAGGTGCTATTACTATGTTATTAACTGATCGTAATTTTAATACTTCTTTTTTTGACCCTGCTGGGGGAGGAGATCCTGTTTTATTTCAGCATTTATTTTGGTTTTTTGGACATCCTGAGGTTTATATTTTGATTTTGCCTGGATTTGGTATTGTTTCTCATGTAATTAGATCGTTGGTTGGGAAACGTGAACCATTTGGTAGATTAGGTATAATCTATGCTATAGTTGGAATTGGAGGTATGGGATTTGTTGTTTGGGCTCATCATATGTTTTCTATTGGAATAGATGTTGATACTCGGGCTTATTTTACTGCTGCTACAATGATTATTGCTGTTCCTACTGGAATTAAGGTTTTTAGTTGAATAGCTACTTTACATGGTTCTTATTTTAAGATAAGAACCACGTTATTGTGGAGTATTGGTTTTGTGTTTTTA---------------------------------------------------------------------------------------------------------------------------------------------------------------------------------------------------------------------------------------------------------------------------------------------------------------------------------------------------------------------------------------------------------------------------------------------------------------------------------------------------------------------------------------------------------------------------------------------------------------------------TTGAGCACTGATTTTTCGAACGCACATTGC-GGCCTCGGGTCCTACCCGGGGCCACGTCTGTCTGAGGGTCGGAT-AAACGCTTGCAGAAGGAGG------TC-T--TCCTCCTACGTGGTCG-CA-CC--GG-AAG-C-CAGTCTTTCGCCGACCTAAG-TCGCGAGAGT--GCACGCCGGC-CGAGGAGCGTCCCGCGTAAGGACGTCCGAG-CACGGG-AGTGGCGGAAG------CGAACTCCCT-CGGCTCGGGCCAGCGGT---AGACGCGAGG--GCCGGTCGACTCCCCCCTTCCGGGCGCCGA-------AACGCGCTCGGAAA----AAAAAA------------CACACATGTCGACCTCAGATC--------------------------------------------
>Kiekie_sarapiqui_36 Concatenation of 7 sequences
-----------------------------------------------------------------------------------------------------------------------------------------------------------------------------------------------------------------------------------------------------------------------------------------------------------------------------------------------------------------------------------------------------------------------------------------------------------------------------------------------------CATTTCTATTAGA--TATAATTAATAGTATAATCTGCTCAATG-----TTAGTAAATAGCCGCAATACGTGCTAAGGTAGTGTAATAATTTGTCTTTTAATTGAAGACT-A-AATGAAAGATTTAACATTTTAATTTATTTT-TTTAATAAAAATATTAAAATTATTTTAA-TTGTAAAAAAACAATTATAATGAAAAAAGACGATMAGACCCTA-TTGAAC-TTGAC-TTAAGTTAAGCTGGGGTAGCTAATTAATTATTAAT-TTAATAAA---ATTAATTTAATATA---TGATCTAAT-AAAATTAACCTTTAAATT-AAGTTACCGTA-GGGATAACAGTGTAA-TTAATTTTATAAGATCTTATTTTAAAAATAGATTACAACCTCGATGTTGAATTAATAATCTAA-TTTACGCAATAGTAAATAAAGA-AAGTCTGTTC--GACTTTTAAAAAGTT-ACATG--------------------------------------------------------------------------------------------------------------------------------------------------------------------------------------------GCCGTATTAAGGCGAAACCGCGAATGGCTCATTAAATCAGTTATGGTTNCCTTGGATCGTACCYTANCTACTTGGATAACTGTGGCAATTCTAGAGCTAATACATGCAGCAGAGCTCAGACCTTCGGGGACGAGCGCTTTTATTAGACCAAAACCAATCGGACTTCGTGTCCGTCTCTCGTGGTGACTCTGTATAACTTTGGGCTGATCGCACGGGCCCGTCCCGGCGACGTATCTTTCAAGTGTCTGCCTTATCAACTTTCGATGGTAGGTTACGCGCCTACCATGGTCGTAACGGGTAACGGGGAATCAGGGTTCGATTCCGGAGAGGGAGCCTGAGAAACGGCTACCACATCCAAGGAAGGCAGCAGGCGCGCAAATTACCCACTCCCAGAACGGGGAGGTAGTGACGAAAAATAACAATACGGGACTCTTTTGAGACCCCGTAATTGGAATGAGTACACTCTAAATCCTTTAACGAGGATCCATTGGAGGGCAAGTCTGGTGCCAGCAGCCGCGGTAATTCCAGCTCCAATAGCGTATATTAAAGTTGTTGCGGTTAAAAAGCTCGTAGTTGGATCTCAGTTCCAGACGGGTGGTC-CGCCTACCGGTGGTTACTGCCTGTTCTGAACAGCCAGCCGGTTTCTCTTGATGATCTTCACCGGTTGTCTTGGGTGACCGGCAAGTTTACTTTGAAAAAA-TTAGAGTGCTCAAAGCAGGCGTGACGCCTGAATAATGGTGCATGGAATAATGGAATAGGACCTCGGTTCTA-TTTTGTTGGTTTTCGGAACACGAGGTAATGATTAAGAGGGACAGACGGGGGCATTC-GTAT--------------------------------------------------------------------------------------------------------------------------------------------------------------------------------------------------------------------------------------------------------------------------------------------------------------------------------------------------------------------------------------------------------------------------------------------------------------------------------------------------------------------------------------------------------------------------------------------------------------------------------------------------------------------------------------------------------------------------------------------------------------------------------------------------------------------------------------------------------------------------------------------------------------------------------------------------------------------------------------------------------------------------------------------------------------------------------------------------------------------------------------------------------------------------------------------------------------------------------------------------------------------------------------------------------------------------------------------------------------------------------------------------------------------------------------------------------------------------------------------------------------------------------------------------------------------------------------------------------------------------------------------------------------------------------------------------------------------------------------------CGGACCAAGGAGTCTAACATGTGCGCGAGTCAATGGGTCTTGAACAGGCCCAGGGGCGCAATGAAAGC-AAAGGTCGGCT-CCGCGTCGACCGAGTTGGGATCCCGCGGGGTG--AAATCCGCGGGCGCACCAACGACCCGT-CCTCTGCGGCTCGCCGCTTGGGCGGAGTGTGAGCGCACACGTTGGGACCCGAAAGATGGTGAACT-ATG-CCCGGACAGGACGAGGCCAGAGGAAACTCTGGTGGAGGTCCGCAGCGGTTCTGACGTGCAAATCGATCGTCAGATTCGGGTCTAGGGGCGAAAGACTAATCGAACCATCTAGTAGCTGGTT-CCCTCC-GAAGTTTCCCTCAGGATAGCTGGCGCTCGTCTCG-ATCAGTCTCATCCGGTAAAGCGAATGATTAGAGGCCTTGGGGCCGAAACGACCT-CAACCTATTCTCAAACTTTAAATGGGTG-A-GAAGTCCGCCTTGCTCGATCGAAGGCCGGACGTTCGGATGAGA-GTGCCCAGTGGGCC--ACTTTTGGTAAGCAG-AACTGG-CGCTGTGGGATGAACCAAACGCCGGGTTACGGCGCCCGATGCGAGACGCTCATGAGACCCCATGAAAGGTGTTGGTTGCTCCAGACAGCAGGACGGTGGCCATGGAAGTCGGAATCCGCTAAGGAGTGTGTAACAACTCACCTGCCGAAGCAACTAGCCCTGAAAATGGATGGCGCTCCAGCGTCGAG--CCCATACCCGGCCGCCGCGGCAGAGTTCCGT----GATTCCGGAAGCTTACGCCGCGGTGAGTAGGAGGGTCGCTGCGGGGAGCGTCGAAGGTGCCGGGCGTGAGCCCGCCTGGAGCCCCCGCAGGCGCAGATCTTGGTGGTAGTAGCAAATACTCAAGTGAGAACCTTGAGGACTGAAGGTGGAGAAGGGTTCCATGTGAACAGCAGTTGAACATGGGTCAGTCGGCCCTAAGGGATCGGAGAAATCCGTTCCGAAGCGGGACCTTAG-A--TCGCGAGAGTCCCGCTGCCGACCGAAAGGGAATGGGGTCAATATT-CCCCAACCC-GGACACGGAGATCGGGTCTT-CGGGCCC-AAGTGCGGCGACGCAA-CCGAACTCGGAGAAGTCGACGGAGGACCCGGGGAA-GAGTTGTC-TTTT-CTTTGTAAGGGTTCGTGTCCCTGGAATCGGCTCGTCCGGAGATAGGGACGCTGTTCCCGTAAAAGCACCGCGGCTCTTGCGGTGTCC-GGTCCGCCTCTGTC-GGCCCTTGCAAATCCGAGGGAGACGGTGTGATTTTCGTGCCGGACCGTACCCATATCCGCA-----------------------------------------TTGGAACATTGTATTTACTATTTGGTTCCTGATCTGCTATAGTAGGAACTTCTATAAGAGTTTTAATTCGTATGGAATTAGGACATTCTGGTAGAATGTTGGGGGATGATCATTTGTATAATGTTATTGTAACTGCTCATGCTTTTGTTATGATTTTTTTTATAGTGATGCCTATTTTGATTGGGGGTTTTGGTAATTGACTGGTTCCTTTGATATTGGGAGCTCCTGATATGTCGTTTCCTCGTATAAATAATTTGTCCTTTTGATTATTACCACCGTCTTTATTTTTTCTTTTTATGTCTTCTATAGTTGAAATGGGAGTTGGGGCTGGTTGAACTGTTTATCCGCCTTTAGCTTCTAGAATAGGTCATGTAGGGAGATCTATGGATTTTGCTATTTTTTCGTTGCATTTAGCTGGGGCTTCTTCTATTATGGGGGCTGTTAATTTTATTTCTACTATTATTAATATACGATTGTTTGGGATAAGTATGGAAAAGGTTCCTTTATTTGTTTGGTCAGTTTTTATTACTGCAATTTTATTATTGTTGTCTTTACCTGTTTTAGCAGGTGCTATTACTATGTTATTAACTGATCGTAATTTTAATTCTTCGTTTTTTGATCCTGCTGGGGGAGGAGATCCTGTTTT----------------------------------------------------------------------------------------------------------------------------------------------------------------------------------------------------------------------------------------------------------------------------------------------------------------------------------------------------------------------------------------------------------------------------------------------------------------------------------------------------------------------------------------------------------------------------------------------------------------------------------------------------------AAAAACCCCATCGTTACAGGCCGGGTACCGTAGCTCTCCGAGAAATCCGTCGTTATCAGAAGTCTACCGAGCTTTTGATCCGCAAGTTGCCCTTCCAGCGTTTAGTGAGGGAGATCGCTCAGGACTTCAAAACGGATCTCCGTTTCCAGAGCTCCGCCGTGATGNCTTTGCAAGAGGCCAGCGAAGCCTACTTGGTCGGTCTTTTCGAAGACACCAACTTGTGCGCCATTCACGCCAAGCGTGTCA------------------------------------------------GAGACTTGGTGTGAATTGCAGGACACATTGAGCACTGATTTTTCGAACGCACATTGC-GGCCTCGGGTCCTACCCGGGGCCACGTCTGTCTGAGGGTCGGAT-AAACGCTTGCAGAAGGAGG------TC-T--TCCTCCTACGTGGTCGCCA-CC--GG-AAG-C-CAGTCTTTCGCCGACCTAAG-TCGCGAGAGT--GCACGCCGGC-CGAGGAGCGTCCCGCGTAAGGACGTCCGAG-CACGGG-AGTGGCGGAAG------CGAACTCCCT-CGGCTCGGGCCAGCGGT---AGACGCGAGG--GCCGGTCGACTCCCCCCTTCCGGGCGCCGA-------AACGCGCTCGGAAA----AAAAAA------------CACACATGTCGACCTCAGATCAGGCGAGACGACCCGCTGAATTT---------------------
>Kiekie_sarapiqui_31 Concatenation of 7 sequences
--------------------------------------------------------------------------------------------------------------------------------------------------------------------------------------------------------------------------------------------------------------------------------------------------------------------------------------------------------------------------------------------------------------------------------------------------------------------------------------------------AAACATTTCTATTAGA--TATAATTAATAGTATAATCTGCTCAATG-----TTAGTAAATAGCCGCAATACGTGCTAAGGTAGTATAATAATTTGTCTTTTAATTGAAGACT-A-AATGAAAGATTTAACATTTTAATTTATTTT-TTTAATAAAAATATTAAAATTATTTTAA-TTGTAAAAAAACAATTATAATGAAAAAAGACGATAAGACCCTA-TTGAAC-TTAAC-TTAAGTTAAGCTGGGGCAGCTAATTAATTATTAAT-TTAATAAA---ATTAATTTATTATA---TGATCTAAT-AAAATTAACCTCTAAATT-AAGTTACCATA-GGGATAACAGTGTAA-TTGATTTTATAAGATCTTATTTTAAAAATAGATTACAACCTCGATGTTGAATTAATAATCTAA-TTTACGCAATAGCGAATAAAGA-AAGTCTGTTC--GACTTTTAAAGAATT-ACATGATCTGAG--------------------------------------------------------------------------------------------------------------------------------------------------------------------------TCTAAGTACATGCCGTATTAAGGCGAAACCGCGAATGGCTCATTAAATCAGTTATGGTT-CCTTGGATCGTACCTTA-CTACTTGGATAACTGTGGCAATTCTAGAGCTAATACATGCAGCAGAGCTCAGACCTTCGGGGACGAGCGCTTTTATTAGACCAAAACCAATCGGACTTCGTGTCCGTCTCTCGTGGTGACTCTGTATAACTTTGGGCTGATCGCACGGGCCCGTCCCGGCGACGTATCTTTCAAGTGTCTGCCTTATCAACTTTCGATGGTAGGTTACGCGCCTACCATGGTCGTAACGGGTAACGGGGAATCAGGGTTCGATTCCGGAGAGGGAGCCTGAGAAACGGCTACCACATCCAAGGAAGGCAGCAGGCGCGCAAATTACCCACTCCCAGAACGGGGAGGTAGTGACGAAAAATAACAATACGGGACTCTTTTGAGACCCCGTAATTGGAATGAGTACACTCTAAATCCTTTAACGAGGATCCATTGGAGGGCAAGTCTGGTGCCAGCAGCCGCGGTAATTCCAGCTCCAATAGCGTATATTAAAGTTGTTGCGGTTAAAAAGCTCGTAGTTGGATCTCAGTTCCAGACGGGTGGTC-CGCCTACCGGTGGTTACTGCCTGTTCTGAACAGCCAGCCGGTTTCTCTTGATGATCTTCACCGGTTGTCTTGGGTGACCGGCAAGTTTACTTTGAAAAAA-TTAGAGTGCTCAAAGCAGGCGTGACGCCTGAATAATGGTGCATGGAATAATGGAATAGGACCTCGGTTCTA-TTTTGTTGGTTTTCGGAACACGAGGTAATGATTAAGAGGGACAGACGGGGGCATTC-GTATTGCGACGCTAGAGGTGA---------------------------------------------------------------------------------------------------------------------------------------------------------------------------------------------------------------------------------------------------------------------------------------------------------------------------------------------------------------------------------------------------------------------------------------------------------------------------------------------------------------------------------------------------------------------------------------------------------------------------------------------------------------------------------------------------------------------------------------------------------------------------------------------------------------------------------------------------------------------------------------------------------------------------------------------------------------------------------------------------------------------------------------------------------------------------------------------------------------------------------------------------------------------------------------------------------------------------------------------------------------------------------------------------------------------------------------------------------------------------------------------------------------------------------------------------------------------------------------------------------------------------------------------------------------------------------------------------------------------------------------------------------------------------------------------------------------------------------------------------------------------------------------------------------------CGTCGACCGAGTTGGGATCCCGCGGGGTG--AAATCCGCGGGCGCACCAACGACCCGT-CCTCTGCGGCTCGCCGCTTGGGCGGAAGGTGAGCGCACACGTTGGGACCCGAAAGATGGTGAACT-ATG-CCCGGACAGGACGAGGCCAGAGGAAACTCTGGTGGAGGTCCGCAGCGGTTCTGACGTGCAAATCGATCGTCAGATTCGGGTCTAGGGGCGAAAGACTAATCGAACCATCTAGTAGCTGGTT-CCCTCC-GAAGTTTCCCTCAGGATAGCTGGCGCTCGTCTCG-ATCAGTCTCATCCGGTAAAGCGAATGATTAGAGGCCTTGGGGCCGAAACGACCT-CAACCTATTCTCAAACTTTAAATGGGTG-A-GAAGTCCGCCTTGCTCGATCGAAGGCCGGACGTTCGGATGAGA-GTGCCCAGTGGGCC--ACTTTTGGTAAGCAG-AACTGG-CGCTGTGGGATGAACCAAACGCCGGGTTACGGCGCCCGATGCGAGACGCTCATGAGACCCCATGAAAGGTGTTGGTTGCTCCAGACAGCAGGACGGTGGCCATGGAAGTCGGAATCCGCTAAGGAGTGTGTAACAACTCACCTGCCGAAGCAACTAGCCCTGAAAATGGATGGCGCTCCAGCGTCGAGGCCCATANCCCGGCCGCCGCGGCAGAGTTCCGT--T-CATTCTGGAAACTTACGCCGCGGTGAGTAGGAGGGTCGCTGCGGGGAGCGTCGAAGGTGCCGGGCGTGAGCCCGCCTGGAGCCCCCGCAGGCGCAGATCTTGGTGGTAGTAGCAAATACTCAAGTGAGAACCTTGAGGACTGAAGGTGGAGAAGGGTTCCATGTGAACAGCAGTTGAACATGGGTCAGTCGGCCCTAAGGGATCGGAGAAATCCGTTCCGAAGCGGGACCTTAG-A--TCGCGAGAGTCCCGCTGCCGACCGAAAGGGAATGGGGTCAATATT-CCCCAACCC-GGACACGGAGATCGGGTCTT-CGGGCCC-AAGTGCGGCGACGCAA-CCGAACTCGGAGAAGTCGACGGAGGACCCGGGGAANGAGTTGTC-TTTT-CTTTGTAAGGGTTCGTGTCCCTGGAATCGGCTCGTCCGGAGATAGGGACGCTGTTCCCGTAAAAGCACCGCGGCTCTTGCGGTGTCC-GGTCCGCCTCTGTC-GGCCCTTGCAAATCCGAGGGAGACGGTGTGATTTTCGTGCCGGACCGTACCCATATCCGCAGC---------------------------------------------------------------------------------------------------------------------------------------------------------------------------------------------------------------------------------------------------------------------------------------------------------------------------------------------------------------------------------------------------------------------------------------------------------------------------------------------------------------------------------------------------------------------------------------------------------------------------------------------------------------------------------------------------------------------------------------------------------------------------------------------------------------------------------------------------------------------------------------------------------------------------------------------------------------------------------------------------------------------------------------------------------------------------------------------------------------------------------------------------------------------------------------------------------------------------------------------------------------------------------------------------------------------------------------------------------------------TAAAAAACCCCATCGTTACAGGCCTGGTACCGTAGCTCTCCGAGAAATCCGTCGTTATCAGAAGTCTACCGAGCTTTTGATCCGCAAGTTGCCCTTCCAGCGTTTAGTGAGGGAGATCGCTCAGGACTTCAAAACGGATCTCCGTTTCCAGAGCTCCGCCGTGATGGCTTTGCAAGAGGCCAGCGAAGCTTACTTGGGTGGTCTGTTCGAAGACACCA---------------------------------------------------------------------------------------------------------TTGAGCACTGATTTTTCGAACGCACATTGC-GGCCTCGGGTCCTACCCGGGGCCACGTCTGTCTGAGGGTCGGAT-AAACGCTTGCAGAAGGAGG------TC-T--TCCTCCTACGTGGTCG-CA-CC--GG-AAG-C-CAGTCTTTCGCCGACCTAAG-TTGCGAGAGT--GCACGCCGGC-CGAGGAGCGTCCCGCGTAAGGACGTCCGGG-CACGGG-AGGGGCGAAAGAG--ATTTGCCTCCCT-TGGCTCGGGCCAGCGGT---AGATGCGAGA--GCCGGTCGACTCCCCCCTTCCGGGCGCCGA-------AACGCGCTCGGAA----------------------------------------------------------------------------------------
>Kiekie_sarapiqui_38 Concatenation of 7 sequences
-------------------------------------------------------------------------------------------------------------------------------------------------------------------------------------------------------------------------------------------------------------------------------------------------------------------------------------------------------------------------------------------------------------------------------------------------------------------------------------------------AAAACATTTCTATTAGG--TATAATTAATAGTACAATCTGCTCAATG-----TAAATTAATAGCCGCTATAAGTGCTAAGGTAGTGTAATAACTTGTCTTTTAATTGAAGACC-A-AATGAAAGATTTAACATTTTAATTCATTTA-ATCAAATAAAATATTAAAATTATTTTAG-TTTTAAAAAAATAATTATAAAAAAAAAAGACGATAAGACCCTA-TTGAAC-TTAAC-TTAAGTTAAACTGGGGTAGTTAGTTAATTATAAAT-TTAACAAT---ATTTATTTAAAATA---TGACCTAAT-AAAATTAATTTTAAAATT-AAGTTACCATA-GGGATAACAGTGTAA-TTAATTTTATAAGATCTAATTTTAAAAATAGATTACAACCTCGATGTTGAATTAATAATCTAA-TTTACGCAATAGTAAATAAAGA-AAGTCTGTTC--GACTTTTAAATAATT-ACATGA--------------------------------------------------------------------------------------------------------------------------------------------------------------------------------TCTAAGTACATGCCGTATTAAGGCGAAACCGCGAATGGCTCATTAAATCAGTTATGGTT-CCTTGGATCGTACCTCA-CTACTTGGATAACTGTGGCAATTCTAGAGCTAATACATGCAGCAGAGCTCAGACCTTCGGGGACGAGCGCTTTTATTAGACCAAAACCAATCGGACTTCGTGTCCGTCTCTCGTGGTGACTCTGTATAACTTTGGGCTGATCGCACGGGCCCGTCCCGGCGACGTATCTTTCAAGTGTCTGCCTTATCAACTTTCGATGGTAGGTTACGCGCCTACCATGGTCGTAACGGGTAACGGGGAATCAGGGTTCGATTCCGGAGAGGGAGCCTGAGAAACGGCTACCACATCCAAGGAAGGCAGCAGGCGCGCAAATTACCCACTCCCAGAACGGGGAGGTAGTGACGAAAAATAACAATACGGGACTCTTTTGAGACCCCGTAATTGGAATGAGCACACTCTAAATCCTTTAACGAGGATCCATTGGAGGGCAAGTCTGGTGCCAGCAGCCGCGGTAATTCCAGCTCCAATAGCGTATATTAAAGTTGTTGCGGTTAAAAAGCTCGTAGTTGGATCTCAGTTCCAGACGGGTGGTC-CGCCTACCGGTGGTTACTGCCTGTTCTGAACAGCCAGCCGGTTTCTCTTGATGATCTTCACCGGTTGTCTTGGGTGACCGGCAAGTTTACTTTGAAAAAA-TTAGAGTGCTCAAAGCAGGCGTGACGCCTGAATAATGGTGCATGGAATAATGGAATAGGACCTCGGTTCTANTTTTGTTGGTTTTCGGAACACGAGGTAATGATTAAGAGGGACAGACGGGGGCATTC-GTA-TGCGACGCTAGA-----------------------------------------------------------------------------------------------------------------------------------------------------------------------------------------------------------------------------------------------------------------------------------------------------------------------------------------------------------------------------------------------------------------------------------------------------------------------------------------------------------------------------------------------------------------------------------------------------------------------------------------------------------------------------------------------------------------------------------------------------------------------------------------------------------------------------------------------------------------------------------------------------------------------------------------------------------------------------------------------------------------------------------------------------------------------------------------------------------------------------------------------------------------------------------------------------------------------------------------------------------------------------------------------------------------------------------------------------------------------------------------------------------------------------------------------------------------------------------------------------------------------------------------------------------------------------------------------------------------------------------------------------------------------------------------------------------------------------------ACCAAGGAGTCTAACATGTGCGCGAGTCAATGGGTCTTGAACAGGCCCAGGGGCGCAATGAAAGC-AAAGGTCGGCT-CCGCGTCGACCGTGTTGGGATCCCGCGGAG----TGATCCGCGGGCGCACCAACCACCCGT-CCTATGCGGCTCGCCGCTTGGGCGGAGTGTGAGCGCACACGTTGGGACCCGAAAGATGGTGAACT-ATG-CCCGGACAGGACGAGGCCAGAGGAAACTCTGGTGGAGGTCCGCAGCGGTTCTGACGTGCAAATCGATCGTCAGATCCGGGTCTAGGGGCGAAAGACTAATCGAACCATCTAGTAGCTGGTT-CCCTCC-GAAGTTTCCCTCAGGATAGCTGGCGCTCGTCTCG-ATCAGTCTCATCCGGTAAAGCGAATGATTAGAGGCCTTGGGGCCGAAACGACCT-CAACCTATTCTCAAACTTTAAATGGGTG-A-GAAGTCCGCCTTGCTCGATCGAAGGCCGGACGTTCGGATGAGA-GTGCCCAGTGGGCC--ACTTTTGGTAAGCAG-AACTGG-CGCTGTGGGATGAACCAAACGCCGGGTTACGGCGCCCGATGCGAGACGCTCATGAGACCCCATGAAAGGTGTTGGTTGCTCCAGACAGCAGGACGGTGGCCATGGAAGTCGGAATCCGCTAAGGAGTGTGTAACAACTCACCTGCCGAAGCAACTAGCCCTGAAAATGGATGGCGCTCCAGCGTCGAG--CCCATACCCGGCCGCCGCGGCAGAGTTCCTC-----TAGCGGGAAGCTTACGCCGCGGTGAGTAGGAGGGTCGCTGCGGGGAGCGTCGAAGGTGCCGGGCGTGAGCCCGCCTGGAGCCCCCGCAGGCGCAGATCTTGGTGGTAGTAGCAAATACTCAAGTGAGAACCTTGAGGACTGAAGGTGGAGAAGGGTTCCATGTGAACAGCAGTTGAACATGGGTCAGTCGGCCCTAAGGGATCGGAGAAATCCGTTCCGAAGCGGGACCTTAG-A--TTGCGAGAGTCCCGCTGCCGACCGAAAGGGAATGGGGTCAATATT-CCCCAACCC-GGACACGGAGATCGGGTCTT-CGGGCCC-AAGTGCGGCGACGCAA-CCGAACTCGGAGAAGTCGACGGAGGACCCGGGGAA-GAGTTGTC-TTTT-CTTTGTAAGGGTTCGTGTCCCTGGAATCGGCTCGTCCGGAGATAGGGACGCTGTTCCCGTAAAAGCACCGCGGCTCTTGCGGTGTCC-GGTCCGCCTCTGTC-GGCCCTTGCAAATCCGAGGGAGACGGTGTGATTTTCGTGCCGGACCGTACCCATATCCGCAGCAG-----------------------------------------TACATTATATATGATGTTTGGTTCTTGATCTGCTATAGTAGGGACGTCTATAAGAGTTTTAATTCGAATAGAATTAGGTCATTCTGGTAGATTATTNGGAGATGATCATTTGTATAATGTTATTGTAACTGCTCATGCTTTTGTAATGATTTTCTTTATAGTTATACCTATTTTGATTGGAGGTTTTGGTAATTGGTTGGTTCCTTTAATATTGGGAGCTCCTGATATGTCATTTCCTCGTATAAATAATTTATCTTTTTGACTTTTACCTCCGTCTTTGTTTTTTCTTTTTATGTCTTCTATAGTTGAAATAGGAGTAGGAGCTGGTTGAACTGTTTATCCACCTTTAGCTTCTAGAATAGGTCATGTAGGTAGATCTATGGATTTTGCCATTTTTTCATTGCATTTGGCTGGAGCTTCTTCTATTATGGGAGCAGTTAATTTTATTTCTACTATTATTAATATACGGTTATTTGGAATAAGAATGGAAAAGGTACCTTTATTTGTTTGATCAGTTTTTATTACTGCAATTTTATTATTATTATCATTGCCTGTTTTAGCGGGGGCTATTACTATWTTGTTAACTGATCGTAATTTTAATACTTCTTTTTTTGATCCTGCTGGAGGAGGAGATCCTGTTTTGTT----------------------------------------------------------------------------------------------------------------------------------------------------------------------------------------------------------------------------------------------------------------------------------------------------------------------------------------------------------------------------------------------------------------------------------------------------------------------------------------------------------------------------------------------------------------------------------------------------------------------------------------------------------------------------------------------------------------------------------------------------------------------------------------------------------------------------------------------------------------------------------------------------------------------------------------------------------------------------------------------------------------------------------------------------------------------------------------------------------------------------------------------------------------------------------------------------------------------------------------------------------------------------------------------------------------------------------------------------------------------------------------------------------------------------
>Kiekie_garifuna_132 Concatenation of 7 sequences
-------------------------------------------------------------------------------------------------------------------------------------------------------------------------------------------------------------------------------------------------------------------------------------------------------------------------------------------------------------------------------------------------------------------------------------------------------------------------------------------------AAAACATTTCTATTAGA--AATAATTAATAGTATAATCTGCTCAATGA---TAATATAAATAGTCGCAATACGTGCTAAGGTAGTATAATAATTTGTTTTTTAATTTAAGACC-A-AACGAAAGATTTAACATTTTAATTTATTTATTTTTTTTTAAATTTTAAAATTATTTTAA-TTGTAACAAAACAATTATAATAAAAAAAGACGACAAGACCCTA-TCGAAC-TTAAC-TTTAGTTTAACTGGGGTAGTTGCTTAATTATAAAC-TTAATATA---AATCATTTAAAATA---TGATCTAAT-ATAATTGAATTTTATATT-AAGTTACCGTA-GGGATAACAGTGTAA-TCATTTTTATAAGAACCTATTTTAAAAATAGATTGCAACCTCGATGTTGAATTAACAACCTTA-TTCACGTAATGACGAATAAAGG-AAGTCTGTTC--GACTTTTAAATCGTT-ACATGATC-----------------------------------------------------------------------------------------------------------------------------------------------------------------------------------------------------------------------------------------------------------------------------------------------------------------------------------------------------------------------------------------------------------------------------------------------------------------------------------------------------------------------------------------------------------------------------------------------------------------------------------------------------------------------------------------------------------------------------------------------------------------------------------------------------------------------------------------------------------------------------------------------------------------------------------------------------------------------------------------------------------------------------------------------------------------------------------------------------------------------------------------------------------------------------------------------------------------------------------------------------------------------------------------------------------------------------------------------------------------------------------------------------------------------------------------------------------------------------------------------------------------------------------------------------------------------------------------------------------------------------------------------------------------------------------------------------------------------------------------------------------------------------------------------------------------------------------------------------------------------------------------------------------------------------------------------------------------------------------------------------------------------------------------------------------------------------------------------------------------------------------------------------------------------------------------------------------------------------------------------------------------------------------------------------------------------------------------------------------------------------------------------------------------------------------------------------------------------------------------------------------------------------------------------------------------------------------------------------------------------------------------------------------------------------------------------------------------------------------------------------------------------------------------------------GCACGGACCAAGGAGTCTAACATGTGCGCGAGTCAATGGGTCTTGGACAGGCCCAGGGGCGCAATGAAAGC-AAAGGTCGGCC-CCGCGCCGACCGAGTTGGGATCCCGCTCTTC---TTTCGAGCGGGCGCACCAACGACCCGT-CCTATGCGGCTCGCCGCTTGGGCGGAGTGTGAGCGCACACGTTGGGACCCGAAAGATGGTGAACT-ATG-CCCGGACAGGACGAGGCCAGAGGAAACTCTGGTGGAGGTCCGCAGCGGTTCTGACGTGCAAATCGATCGTCAGATCCGGGTCTAGGGGCGAAAGACTAATCGAACCATCTAGTAGCTGGTT-CCCTCC-GAAGTTTCCCTCAGGATAGCTGGCGCTCGTCTAG-ATCAGTCTCATCCGGTAAAGCGAATGATTAGAGGCCTTGGGGCCGAAACGACCT-CAACCTATTCTCAAACTTTAAATGGGTG-A-GAAGTCCGCCTTGCTCGATCGAAGGCCGGACGCTCGGATGAGA-GTGCCCAGTGGGCC--ACTTTTGGTAAGCAG-----------------------------------------------------------------------------------------------------------------------------------------------------------------------------------------------------------------------------------------------------------------------------------------------------------------------------------------------------------------------------------------------------------------------------------------------------------------------------------------------------------------------------------------------------------------------------------------------------------------------------------------------------------------------------------------------------------------------------------------------------------------------------------------------------------------------------------------------------------------------------------------------------------------------------------------------------------------------------------------------------------------------------------------------------------------------------------------------------------------------------------------------------------------------------------------------------------------------------------------------------------------------------------------------------------------------------------------------------------------------------------------------------------------------------------------------------------------------------------------------------------------------------------------------------------------------------------------------------------------------------------------------------------------------------------------------------------------------------------------------------------------------------------------------------------------------------------------------------------------------------------------------------------------------------------------------------------------------------------------------------------------------------------------------------------------------------------------------AGACCGCTCGTAAGAGTACCGGAGGGAAGGCCCCCAGGAAGCAGCTGGCCACGAAGGCCGCTCGTAAGAGCGCTCCCGCTACCGGCGGTGTTAAAAAACCCCATCGCTATCGTCCGGGTACAGTAGCTCTCCGAGAAATCCGTCGTTATCAGAAGTCTACCGAGCTTCTGATCCGCAAGTTGCCCTTCCAGCGTTTAGTGAGGGAGATCGCTCAGGACTTCAAAACCGATCTCCGTTTCCAGAGCTCCGCCGTGATGGCTTTGCAAGAGGCTAGCGAAGCCTACTTGGTTGGTTTGTTCGAAGACACCAACTTGTGCGCCATTCACGCCAAGCGTGTCACCAT------------------------------------------------------------------------TGAGCACTGATTTTTCGAACGCACATTGC-GGCCTCGGGTCCTACCCGGGGCCACGTCTGTCTGAGGGTCGGAC-GTACGCTTGCAGAAGGAGG------TC-T--TCCTCCTACGTGGTCG-CA-CC--GG-AAG-C-CAGTCTTTCGCCGACCTAAG-TTGCGAGAGT--GCACACCGGC-CGAGGAGCGTCCCGCGTAAGGACGTCCGAG-TGCGGG-------------------------------------------------------------------------------------------------------------------------------------------------------------------------------------------------------
>Kiekie_garifuna_133 Concatenation of 7 sequences
-----------------------------------------------------------------------------------------------------------------------------------------------------------------------------------------------------------------------------------------------------------------------------------------------------------------------------------------------------------------------------------------------------------------------------------------------------------------------------------------------CAAAAACATTTCTATTAGA--AATAATTAATAGTATAATCTGCTCAATGA---TAATATAAATAGTCGCAATACGTGCTAAGGTAGTATAATAATTTGTTTTTTAATTTAAGACC-A-AACGAAAGATTTAACATTTTAATTTATTTA-TTTTTTTTAAATTTTAAAATTATTTTAA-TTGTAACAAAACAATTATAATAAAAAAAGACGACAAGACCCTA-TCGAAC-TTAAC-TTTAGTTTAACTGGGGTAGTTGCTTAATTATAAAC-TTAATATA---AATCATTTAAAATA---TGATCTAAT-ATAATTGAATTTTATATT-AAGTTACCGTA-GGGATAACAGTGTAA-TCATTTTTATAAGAACCTATTTTAAAAATAGATTGCAACCTCGATGTTGAATTAACAACCTTA-TTCACGTAATGACGAATAAAGG-AAGTCTGTTC--GACTTTTAAATCGTT-ACATGATCTGAGTTC----------------------------------------------------------------------------------------------------------------------------------------------------------------------------------------------------------------------------------------------------------------------------------------------------------------------------------------------------------------------------------------------------------------------------------------------------------------------------------------------------------------------------------------------------------------------------------------------------------------------------------------------------------------------------------------------------------------------------------------------------------------------------------------------------------------------------------------------------------------------------------------------------------------------------------------------------------------------------------------------------------------------------------------------------------------------------------------------------------------------------------------------------------------------------------------------------------------------------------------------------------------------------------------------------------------------------------------------------------------------------------------------------------------------------------------------------------------------------------------------------------------------------------------------------------------------------------------------------------------------------------------------------------------------------------------------------------------------------------------------------------------------------------------------------------------------------------------------------------------------------------------------------------------------------------------------------------------------------------------------------------------------------------------------------------------------------------------------------------------------------------------------------------------------------------------------------------------------------------------------------------------------------------------------------------------------------------------------------------------------------------------------------------------------------------------------------------------------------------------------------------------------------------------------------------------------------------------------------------------------------------------------------------------------------------------------------------------------------------------------------------------------------------------------------------------------------------------------------------------------------------------------------------------------------------------------------------------------------------------------------------------------------------------------------------------------------------------------------------------------------------------------------------------------------------------------------------------------------------------------------------------------------------------------------------------------------------------------------------------------------------------------------------------------------------------------------------------------------------------------------------------------------------------------------------------------------------------------------------------------------------------------------------------------------------------------------------------------------------------------------------------------------------------------------------------------------------------------------------------------------------------------------------------------------------------------------------------------------------------------------------------------------------------------------------------------------------------------------------------------------------------------------------------------------------------------------------------AAAGATATTGGGACTTTATATTTAATGTTTGGGGTTTGGTCAGCTATAGCTGGAACAGGTATAAGAGTTTTAATTCGTACGGAGTTGGGACATTCTGGAAGAATGTTAGGGGATGATCATTTATATAATGTTGTTGTAACTGCTCATGCTTTTTTAATAATTTTTTTCATGGTAATACCAATTTTAATTGGAGGATTTGGTAATTGATTAGTTCCTTTAATGTTAGGAGCTCCTGATATGTCGTTTCCTCGAATAAATAATTTGTCTTTTTGATTGTTACCTCCTTCTTTGTTTTTTTTGTTTATATCTTCTATAGTTGAAATAGGGGTGGGAGCTGGTTGGACTGTGTATCCACCATTGGCTTCTAGAGTAGGTCATATAGGGAGATCTATAGATTTTGCTATTTTTTCTTTACATTTGGCTGGGGCTTCTTCTATTATAGGAGCGGTTAATTTTATTTCTACTATTATTAATATGCGTTTATATGGAATAAAAATGGATAGGGTTCCTTTGTTTGTCTGATCAGTTTTTATTACGGCGATTCTATTATTATTGTCTTTACCTGTTTTAKCAGGTGCTATTACTATATTGTTAACTGATCGAAATTTTAATACTTCTTTTTTTGATCCTGCTGGGGGGGGA--------------------------------------------------------------------------------------------------------------------------------------------------------------------------------------------------------------------------------------------------------------------------------------------------------------------------------------------------------------------------------------------------------------------------------------------------------------------------------------------------------------------------------------------------------------------------------------------------------------------------------------------------------------------------------------------------------------------------------------------------------------------------------------------------------------------------------------------------------------------------------------------------------------------------------------------------------------CGGAGCCAGCTGCGAGACTTGGTGTGAATTGCAGGACACATTGAGCACTGATTTTTCGAACGCACATTGC-GGCCTCGGGTCCTACCCGGGGCCACGTCTGTCTGAGGGTCGGAC-GTACGCTTGCAGAAGGAGG------TC-T--TCCTCCTACGTGGTCG-CA-CC--GG-AAG-C-CAGTCTTTCGCCGACCTAAG-TTGCGAGAGT--GCACACCGGC-CGAGGAGCGTCCCGCGTAAGGACGTCCGAG-TGCGGG-AGTGGCGGAACGC-CTTTTCCTCCCGG-TGGCTCGGGCCAGCGGT---AGATGCGAGG--GCCGGGGACTCCCCGCTTCCGAGACACCGA--------AAGGTCTCGGAAAACGAATGTGTTTAACACGCACATATAAATGTCGACCTCAGAT---------------------------------------------
>Phoneutria_boliviensis_07 Concatenation of 7 sequences
--------------------------------------------------------------------------------------------------------------------------------------------------------------------------------------------------------------------------------------------------------------------------------------------------------------------------------------------------------------------------------------------------------------------------------------------------------------------------------------------------AAACATTTCTATTAAA---ATTAATAATAGTAAGATCTGCTCAATG----AAAATTAAATAGCCGCAACACGTGCTAAGGTAGTATAATAACTTGTCTTTTAATTAAAGACA-A-AACAAAAGATTTAACATTTTAAGACATGT--AAACAATTACATATTTAAATTATTTTAG-TTTTTAAAAAAAAACTATACAAAAAAAAGACGACAAGACCCTA-TTGAAC-TTAAC-TTTAGTTCAACTGGGGCAGTTGATTAAAAATATCT--TAATTAC---ATTTTAACAAAATA---TGACCTAAT-CCAATTAATTAAAAAATC-AAGTTACCATA-GGGATAACAGCGTAA-TAATTATCTAAAGCTCTCATACAAAAAATAGATTGCGACCTCGATGTTGAATTAATAATCTAA-TTTGCGCAATAGCAAAAAAAGA-AAGTCTGTTC--GACTTTTAAAAAATT-ACATGATCTG---------------------------------------------------------------------------------------------------------------------------------------------------------------------------------------------------------------------------------------------------------------------------------------------------------------------------------------------------------------------------------------------------------------------------------------------------------------------------------------------------------------------------------------------------------------------------------------------------------------------------------------------------------------------------------------------------------------------------------------------------------------------------------------------------------------------------------------------------------------------------------------------------------------------------------------------------------------------------------------------------------------------------------------------------------------------------------------------------------------------------------------------------------------------------------------------------------------------------------------------------------------------------------------------------------------------------------------------------------------------------------------------------------------------------------------------------------------------------------------------------------------------------------------------------------------------------------------------------------------------------------------------------------------------------------------------------------------------------------------------------------------------------------------------------------------------------------------------------------------------------------------------------------------------------------------------------------------------------------------------------------------------------------------------------------------------------------------------------------------------------------------------------------------------------------------------------------------------------------------------------------------------------------------------------------------------------------------------------------------------------------------------------------------------------------------------------------------------------------------------------------------------------------------------------------------------------------------------------------------------------------------------------------------------------------------------------------------------------------------------------------------------------------------------------------------------------------------------------------------------------------------------------------------------------------------------------------------------------------------------------------------------------------------------------------------------------------------------------------------------------------------------------------------------------------------------------------------------------------------------------------------------------------------------------------------------------------------------------------------------------------------------------------------------------------------------------------------------------------------------------------------------------------------------------------------------------------------------------------------------------------------------------------------------------------------------------------------------------------------------------------------------------------------------------------------------------------------------------------------------------------------------------------------------------------------------------------------------------------------------------------------------------------------------------------------------------------------------------------------------------------------------------------------------------------------------------------------------------------------------------------------------------------------------------------------------------------------------------------------------------------------------------------------------------------------------------------------------------------------------------------------------------------------------------------------------------------------------------------------------------------------------------------------------------------------------------------------------------------------------------------------------------------------------------------------------------------------------------------------------------------------------------------------------------------------------------------------------------------------------------------------------------------------------------------------------------------------------------------------------------------------------------------------------------------------------------------------------------------------------------------------------------------------------------------------------------------------------------------------------------------------------------------------------------------------------------------------------------------------------------------------------------------------------------------------------------------------------------------------------------------------------------------------------------------------------------------------------------------------------------------------------------------------------------------------------------------------------------------------------------------------------------------------------------------------------------------------------------------------------------------------------------------------------------------------------------------------------------------------------------------------------------------------------------------------------------------------------------------------------------------------------------------------------------------------------------------
>Kiekie_sarapiqui_18 Concatenation of 7 sequences
-----------------------------------------------------------------------------------------------------------------------------------------------------------------------------------------------------------------------------------------------------------------------------------------------------------------------------------------------------------------------------------------------------------------------------------------------------------------------------------------------------------------------------------------------------------------------------------------------------------------------------------------------------------------------------------------------------------------------------------------------------------------------------------------------------------------------------------------------------------------------------------------------------------------------------------------------------------------------------------------------------------------------------------------------------------------------------------------------------------------------------------------CATATGCTTGTCTCAAAGA-TTAAGCCATGC-ATGTCTAAGTACATGCCGTATTAAGGCGAAACCGCGAATGGCTCATTAAATCAGTTATGGTT-CCTTGGATCGTACCTTA-CTACTTGGATAACTGTGGCAATTCTAGAGCTAATACATGCAGCAGAGCTCAGACCTTCGGGGACGAGCGCTTTTATTAGACCAAAACCAATCGGACTTCGTGTCCGTCTCTCGTGGKGACTCTGTATAACTTTGGGCTGATCGCACGGGCCCGTCCCGGCGACGTATCTTTCAAGTGTCTGCCTTATCAACTTTCGATGGTAGGTTACGCGCCTACCATGGTCGTAACGGGTAACGGGGAATCAGGGTTCGATTCCGGAGAGGGAGCCTGAGAAACGGCTACCACATCCAAGGAAGGCAGCAGGCGCGCAAATTACCCACTCCCAGAACGGGGAGGTAGTGACGAAAAATAACAATACGGGACTCTTTTGAGACCCCGTAATTGGAATGAGTACACTCTAAATCCTTTAACGAGGATCCATTGGAGGGCAAGTCTGGTGCCAGCAGCCGCGGTAATTCCAGCTCCAATAGCGTATATTAAA-------------------------------------------------------------------------------------------------------------------------------------------------------------------------------------------------------------------------------------------------------------------------------------------------------------------------------------------------------------------------------------------------------------------------------------------------------------------------------------------------------------------------------------------------------------------------------------------------------------------------------------------------------------------------------------------------------------------------------------------------------------------------------------------------------------------------------------------------------------------------------------------------------------------------------------------------------------------------------------------------------------------------------------------------------------------------------------------------------------------------------------------------------------------------------------------------------------------------------------------------------------------------------------TCTGCAGCAAGTCCCCCTGACCGGGGCCTACCCAGAGCGGGTGCGAGGCCCATAGCCGCTAGGTCCGTCTCGGATGCGATCTCCTGGGAGTCGGGTTGCTTGGGAGTGCAGCCCTAATCGGGTGGTAAACTCCACCTAAGGCTAAATACCGCCGTGAGACCGATAGCAAACAAGTACCGTGAGGGAAAGTTGCAAAGAACTTTGAAGAGAGAGTTCAAGAGTACGTGAAACTGCTCAGAGGTAAACGGGTGGGCCCTCGAAATCCTGTGGAGGGAGGATTCAGTCTGGAGTGGCGGTGGCGCTGGTCGGAAAAACGAGTAGGGCTTCCCGAGACCGGGGCCGTCCGACCGCGCAGATTCCGTTCCGCCAGACGCATTTGTCTCCCTCTCGAAGGACGCCGCAGCCGGTCGGGCAGCGCAAGCGCGACGGCCTGAGGGGCGGACGAC-GGAAGGTGGCCGGTGGCGCGCCTCGTGCGTCGTCGCCGGTTGTTAGCCGGTCCGCCAGTGGCTCGTCGCCCGACCGAGGTATCACGAGGCCCTCCGGGGN-TCTCTCGCCTCCTCCT-GGTGAAGTCGGGACAGGACGTCGCAAGCGAAGGCCGCCGTCCCGCCGCACTCCCTCGNAGTGGGCGGCCGAACGGTCGGCGCCGTTGGCGACGACGGACCCGTCGGAGNNCGGAGGCTCGCGGCGAGTAGGTCGGTCACCCAC----------------------CCGACCCGTCTTGAACGAGGGCGAGTCAATGGGTCTTGGACAGGCCCAGGGGCGCAATGAAAGC-AAAGGTCGGCC-CCGCGCCGACCGAGTTGGGATCCCGCGGGGCG--AAACCCGCGGGCGCACCAACGACCCGT-CCTCTGCGGCTCGCCGCTTGGGCGGAGTGTGAGCGCACACGTTGGGACCCGAAAGATGGTGAACT-ATG-CCCGGACAGGACGAGGCCAGAGGAAACTCTGGTGGAGGTCCGCAGCGGTTCTGACGTGCAAATCGATCGTCAGATTCGGGTCTAGGGGCGAAAGACTAATCGAACCATCTAGTAGCTGGTT-CCCTCCGGAAGTTTCCCTCAGGATAGCTGGCGCTCGTCTCG-ATCAGTCTCATCCGGTAAAGCGAATGATTAGAGGCCTTGGGGCCGAAACGACCT-CAACCTATTCTCAAACTTTAAATGGGTGNANGAAGTCCGCCTTGCTCGATCGAAGGCCGGAC------ATGAGA-GTGCCCAGTGGGCC--ACTTTTGGTAAGCAG-AACTGG-CGCTGTGGGATGAACCAAACGCCGGGTTACGGCGCCCGATGCGAGACGCTCATGAGACCCCATGAAAGGTGTTGGTTGCTCCAGACAGCAGGACGGTGGCCATGGAAGTCGGAATCCGCTAAGGAGTGTGTAACAACTCACCTGCCGAAGCAACTAGCCCTGAAAATGGATGGCGCTCCAGCGTCGAG--CCCATACCCGGCCGCCGCGGCAGAG----------------GGAAGCTTACGCCGCGGTGAGTAGGAGGGTCGCTGCGGGGAGCGTCGAAGGTGCCGGGCGTGAGCCCGCCTGGAGCCCCCGCAGGCGCAGATCTTGGTGGTAGTAGCAAATACTCAAGTGAGAACCTTGAGGACTGAAGGTGGAGAAGGGTTCCATGTGAACAGCAGTTGAACATGGGTCAGTCGGCCCTAAGGGATCGGAGAAATCCGTTCCGAAGCGGGACCTTAG-A--TCGCGAGAGTCCCGCTGCCGACCGAAAGGGAATGGGGTCAATATT-CCCCAACCC-GGACACGGAGATCGGGTCTT-CGGGCCC-AAGTGCGGCGACGCAA-CCGAACTCGGAGAAGTCGACGGAGGACCCGGGGAA-GAGTTGTC-TTTT-CTTTGTAAGGGTTCGTGTCCCTGGAATCGGCTCGTCCGGAGATAGGGACGCTGTTCCCGTAAAAGCACCGCGGCTCTTGCGGTGTCC-GG---------------------------------------------------------------------------------------------------------------------------TTATATTTAATATTTGGTTCTTGGTCTGCTATAGTGGGAACTTCTATAAGAGTTTTAATTCGTATAGAATTAGGACACTCTGGTAGATTATTGGGAGATGATCATTTGTATAATGTTATTGTAACTGCTCATGCTTTTGTTATGATTTTTTTTATAGTAATGCCTATTTTGATTGGAGGTTTTGGTAATTGGTTGGTCCCTTTGATATTAGGGGCTCCTGATATGTCGTTTCCTCGTATAAATAATTTGTCTTTTTGATTGTTACCTCCATCTTTATTTTTTCTTTTTATGTCTTCTATGGTTGAGATAGGGGTTGGAGCTGGTTGGACTGTTTATCCACCTTTGGCTTCGAGAATGGGTCATATAGGGAGATCTATAGATTTTGCTATTTTTTCATTACATTTGGCTGGAGCTTCTTCTATTATGGGAGCTGTTAATTTTATTTCTACTATTATTAATATGCGATTGTTTGGAATGAGTATAGAAAGGGTTCCTCTATTTGTTTGATCAGTTTTTATTACTGCAATTTTATTGTTATTGTCTTTGCCTGTTTTAGCGGGTGCTATTACTATGTTGTTAACTGATCGTAATTTTAATACTTCTTTTTTTGACCCTGCTGGGGGGGGGGATCCTGTTTTG----------------------------------------------------------------------------------------------------------------------------------------------------------------------------------------------------------------------------------------------------------------------------------------------------------------------------------------------------------------------------------------------------------------------------------------------------------------------------------------------------------------------------------------------------------------------------------------------------------------------------------------------------------------CCATCGTTACAGGCCSGGTACMGTAGCTCTCCGAGAAATCCGTCGTTATCAGAAGTCTACCGAGCTTTTGATCCGYAAGTTGCCCTTCCAGCGTTTAGTGAGGGAGATCGCTCAGGACTTCAAGACGGATCTCCGATTCCAGAGCTCTGCCGTGATG---------------------------------------------------------------------------------------------------------------------------------CGAGACTTGGTGTGAATTGCAGGACACATTGAGCACTGATTTTTCGAACGCACATTGC-GGCCTCGGGTCCTACCCGGGGCCACGTCTGTCTGAGGGTCGGAT-AAACGCTTGCAGAAGGAGG------TC-T--TCCTCCTACGTGGTCG-CA-CC--GG-AAG-C-CAGTCTTTCGCCGACCCAAG-TTGCGAGAGT--GCACGCCGGC-CGAGGAGCGTCCCGCGTAAGGACGTCCGGG-CACGGG-AGTGGCGAAGGAAATTTTTGCCTCCCG-GCCCTCCGGCCAGGGGT---CGAAGCCAGAAGGCGGGGGGCTCCCCCCCTTCCGGGCGCCGA-------AACGCGCTCGGAAA----AATCTC------------TCAACATGTCG------------------------------------------------------
>Ctenus_hibernalis_99 Concatenation of 7 sequences
----------------------------------------------------------------------------------------------------------------------------------------------------------------------------------------------------------------------------------------------------------------------------------------------------------------------------------------------------------------------------------------------------------------------------------------------------------------------------------------------------------------------------------------------------------------------------------------------------------------------------------------------------------------------------------------------------------------------------------------------------------------------------------------------------------------------------------------------------------------------------------------------------------------------------------------------------------------------------------------------------------------------------------------------------------------------------------------------------------------------------------------------------------------------------------------------------------------------------------------------------------------------------------------------------------------------------------------------------------------------------------------------------------------------------------------------------------------------------------------------------------------------------------------------------------------------------------------------------------------------------------------------------------------------------------------------------------------------------------------------------------------------------------------------------------------------------------------------------------------------------------------------------------------------------------------------------------------------------------------------------------------------------------------------------------------------------------------------------------------------------------------------------------------------------------------------------------------------------------------------------------------------------------------------------------------------------------------------------------------------------------------------------------------------------------------------------------------------------------------------------------------------------------------------------------------------------------------------------------------------------------------------------------------------------------------------------------------------------------------------------------------------------------------------------------------------------------------------------------------------------------------------------------------------------------------------------------------------------------------------------------------------------------------------------------------------------------------------------------------------------------------------------------------------------------------------------------------------------------------------------------------------------------------------------------------------------------------------------------------------------------------------------------------------------------------------------------------------------------------------------------------------------------------------------------------------------------------------------------------------------------------------------------------------------------------------------------------------------------------------------------------------------------------------------------------------------------------GGGTCTTGAACAGGCCCAGGGGCGCAATGAAAGC-AAAGGTCGGCT-CCGCGTCGACCGAGTTGGGATCCCGCGGGCT---CGTCCCGCGGGCGCACCAACGACCCGT-CCTATGCGGCTCGCCGCTTGGGCGGAGTGTGAGCGTACACGTTGGGACCCGAAAGATGGTGAACTAATG-CCCGGACAGGACGAGGCCAGAGGAAACTCTGGTGGAGGTCCGCAGCGGTTCTGACGTGCAAATCGATCGTCAGATCCGGGTCTAGGGGCGAAAGACTAATCGAACCATCTAGTAGCTGGTT-CCCTCC-GAAGTTTCCCTCAGGATAGCTGGCGCTCGTCTAG-ATCAGTCTCATCCGGTAAAGCGAATGATTAGAGGCCTTGGGGCCGAAACGACCT-CAACCTATTCTCAAACTTTAAATGGGTG-A-GAAGTCCGCCTTGCTTGATCGAAGGCCGGACGCTCGGATGAGA-GTGCCCAGTGGGCC--ACTT-------------------------------------------------------------------------------------------------------------------------------------------------------------------------------------------------------------------------------------------------------------------------------------------------------------------------------------------------------------------------------------------------------------------------------------------------------------------------------------------------------------------------------------------------------------------------------------------------------------------------------------------------------------------------------------------------------------------------------------------------------------------------------------------------------------------------------------------------------------------------------------------------------------------------------AGAGTTTTAATTCGGATAGAGTTAGGACATTCTGGAAGATTATTGGGTGATGATCATTTGTATAATGTTATTGTTACTGCTCATGCTTTTGTAATGATTTTTTTTATAGTTATACCTATTTTGATTGGTGGATTTGGAAATTGAGTAGTTCCTTTAATATTAGGTGCTCCTGATATATCGTTTCCTCGAATGAATAATTTGTCTTTTTGGTTATTACCTCCTTCTTTATTTTTGTTATTTATGTCATCTATAGTGGAAATAGGTGTTGGGGCAGGTTGGACTGTTTATCCACCTTTAGCGTCTAGAGTTGGTCATATAGGAAGATCTATAGATTTTGCTATTTTTTCTTTACATTTAGCGGGTGCTTCTTCTATTATAGGAGCGGTTAATTTTATTTCTACTATTATTAATATGCGTTTATTAGGAATAACTATGGAGAAGGTGCCTTTATTTGTTTGGTCAGTTTTTATTACTGCAGTTTTATTATTATTATCTTTACCTGTATTAGCAGGTGCTATTACTATATTATTAACTGATCGTAATTTTAATACTTCTTTTTTTGACCCTGCGGGGGGAGGAGATCCTGTTTTGTTTCAACATTTATTCTGATTTTTTGGTCATCCCGAGGTTTATATTTTGATTTTACCAGGGTTTGGAATTGTATCACATGTTATTAGATCTTCAGTAGGGAAGCGTGAGCCGTTTGGAAATTTAGGTATAATTTATGCAATGGTTGGTATTGGGGGAATAGGATTTGTTGTGTGAGCACATCATATGTTTTCTATTGGAATAGATGTAGATACTCGAGCATATTTTACAGCTGCTACTATAATTATTGCTGTTCCTACTGGAATTAGGGTTTTTAGTTGAATAGCTACTTTACATGGCTCTTATTTTAAGATGAGAACTATGTTAATATGATGTATTGGATTTGTATTTTTGTTTACTTTAGGAGGAATTACTGGTGTGGTTTTGTCTAATTCATCTTTGGATATGGTTT------------------------------------------------------------------------------------------------------------------------------------------CCGTAAGAGTACCGGAGGAAAGGCTCCCCGGAAGCAGCTGGCCACGAAGGCCGCGCGGAAGAGCGCTCCCGCTACCGGCGGTGTTAAAAAACCCCATCGTTACAGGCCTGGGACAGTCGCTCTCCGAGAAATCCGTCGTTATCAGAAATCTACCGAGCTTTTGATCCGCAAGTTGCCCTTCCAGCGGTTAGTGAGGGAGATCGCTCAGGATTTCAAAACGGATCTTCGTTTCCAGAGCTCCGCCGTGATGGCTTTGCAAGAGGCTAGCGAAGCTTACTTGGTTGGGTTGTTCGAAGACACCAACTTGTGCGCAATTCACGCCAAGCGTGTCA------------------------------------GGAGCCAGCTGCGAGACTTGGTGTGAATTGCAGGACACATTGAGCACTGATTTTTCGAACGCACATTGC-GGCCTCGGGTCCTACCCGGGGCCACGTCTGTCTGAGGGTCGGAT-AAACGCTTGCAGAAGGAGG------TC-TTCTCCTCCTACGTGGTCG-CA-CC--GG-AAG-C-CAGTCTTCCGCCGACCCAAG-TCTCGAGAGC--GCACGCCGGC-CGAGAAGCGTCCCGCA-GAGGACGCCCGAG-AGCGGG-AGTGACGGAAG----TTGCTCTCCCGC-GTCCTCGGGCCAGCGGTAGCAGACGCCAGG--GCCGTGACCTCTCCCCC-CCGCGAGACCGCCC-----CGCGGCGGTCCCCG----CAACTT------------TGCAAATGTCGACCTCAGATCAGGCGAGACGACCCGCCGAATTTAAGCATA--------------
>Leptoctenus_135_Xilitla Concatenation of 7 sequences
-----------------------------------------------------------------------------------------------------------------------------------------------------------------------------------------------------------------------------------------------------------------------------------------------------------------------------------------------------------------------------------------------------------------------------------------------------------------------------------------------------------------------------------------------------------------------------------------------------------------------------------------------------------------------------------------------------------------------------------------------------------------------------------------------------------------------------------------------------------------------------------------------------------------------------------------------------------------------------------------------------------------------------------------------------------------------------------------------------------------------------------------------------------------------------------------------------------------------------------------------------------------------------------------------------------------------------------------------------------------------------------------------------------------------------------------------------------------------------------------------------------------------------------------------------------------------------------------------------------------------------------------------------------------------------------------------------------------------------------------------------------------------------------------------------------------------------------------------------------------------------------------------------------------------------------------------------------------------------------------------------------------------------------------------------------------------------------------------------------------------------------------------------------------------------------------------------------------------------------------------------------------------------------------------------------------------------------------------------------------------------------------------------------------------------------------------------------------------------------------------------------------------------------------------------------------------------------------------------------------------------------------------------------------------------------------------------------------------------------------------------------------------------------------------------------------------------------------------------------------------------------------------------------------------------------------------------------------------------------------------------------------------------------------------------------------------------------------------------------------------------------------------------------------------------------------------------------------------------------------------------------------------------------------------------------------------------------------------------------------------------------------------------------------------------------------------------------------------------------------------------------------------------------------------------------------------------------------------------------------------------------------------------------------------------------------------------------------------------------------------------------------------------------------------------------------------------------------------------------------AATGAAAGT-AAAGGTCGGCT-CCGCGTCGACCGAGTTGGGATCCGACTCCTTAT-CTAAGAGTCGGCGCACCAACGACCCGT-CCCGTGCGGCTCGCCGCTCGGGCGGAGTGTGAGCGTACACGTTGGGACCCGAAAGATGGTGAACT-ATG-CCCGGACAGGACGAGGCCAGAGGAAACTCTGGTGGAGGTCCGCAGCGGTTCTGACGTGCAAATCGATCGTCAGATCCGGGTCTAGGGGCGAAAGACTAATCGAACCATCTAGTAGCTGGTT-CCCTCC-GAAGTTTCCCTCAGGATAGCTGGCGCTCGTCTCG-ATCAGTCTCATCCGGTAAAGCGAATGATTAGAGGCCTTGGGGCCGAAACGACCT-CAACCTATTCTCAAACTTTAAATGGGTG-A--------------------------------------------------------------------------------------------------------------------------------------------------------------------------------------------------------------------------------------------------------------------------------------------------------------------------------------------------------------------------------------------------------------------------------------------------------------------------------------------------------------------------------------------------------------------------------------------------------------------------------------------------------------------------------------------------------------------------------------------------------------------------------------------------------------------------------------------------------------------------------------------------------------------------------------------------------------------------------------------------------------------------------------------------------------------------------------------------------------------------------------------------------------------------------------------------------------------------------------------------------------------------------------------------------------------------------------------------------------------------------------------------------------------------------------------------------------------------------------------------------------------------------------------------------------------------------------------------------------------------------------------------------------------------------------------------------------------------------------------------------------------------------------------------------------------------------------------------------------------------------------------------------------------------------------------------------------------------------------------------------------------------------------------------------------------------------------------------------------------------------------------------------------------------CAGACGGCTCGTAAGAGTACCGGAGGAAAGGCTCCCAGGAAGCAACTGGCGACGAAAGCCGCCAGAAAGAGCGCTCCCGCTACCGGCGGTGTTAAGAAACCCCATCGTTACAGACCGGGAACCGTAGCTCTCAGAGAAATCCGTCGTTATCAGAAATCTACCGAGCTTTTGATCCGCAAGCTGCCCTTCCAGCGTTTAGTGAGGGAAATCGCTCAAGACTTTAAAACGGATCTTCGTTTCCAGAGCTCCGCCGTCATGGCTTTGCAAGAGGCTAGCGAAGCTTACTTGGTCGGTTTGTTCGAAGACACCAACTTGTGCGCCATTCACGCCAAGCGTGTCACCAT-----------------------------------------------------------------------TTGAGCACTGATTTTTCGAACGCACATTGC-GGCCTCGGGTCCTACCCGGGGCCACGTCTGTCTGAGGGTCGGAT-AAACGCTTGCAGAAGGAGG------TC-T--TCCTCCTACGTGGTCG-CA-CC--GG-AAG-C-CAGTCTTTCGCCGACCCAAA-TTGCGAGAGT--GCACGCCGGC-CGAGAGGCGTCCCGCGTAAGGACGCCCGAG-AGCGGGAAGTGGCGGAAG---TTCCCTTCCCCGC-GAGCTCGGGCCCGGCGTTCGAGACGCGAGA--GCCGTCGACTCTCCCCCCGCGGACGAGAGA-------CTTCCTCGTTCGCA----ATCGCA------------AACAAATGTCGACCTCAG-----------------------------------------------
>Kiekie_panamensis Concatenation of 7 sequences
---------------------------------------------------------------------------------------------------------------------------------------------------------------------------------------------------------------------------------------------------------------------------------------------------------------------------------------------------------------------------------------------------------------------------------------------------------------------------------------------------------------------------------------------------------------------------------------------------------------------------------------------------------------------------------------------------------------------------------------------------------------------------------------------------------------------------------------------------------------------------------------------------------------------------------------------------------------------------------------------------------------------------------------------------------------------------------------------------------------------------------------------------------------------------------------------------------------------------------------------------------------------------------------------------------------------------------------------------------------------------------------------------------------------------------------------------------------------------------------------------------------------------------------------------------------------------------------------------------------------------------------------------------------------------------------------------------------------------------------------------------------------------------------------------------------------------------------------------------------------------------------------------------------------------------------------------------------------------------------------------------------------------------------------------------------------------------------------------------------------------------------------------------------------------------------------------------------------------------------------------------------------------------------------------------------------------------------------------------------------------------------------------------------------------------------------------------------------------------------------------------------------------------------------------------------------------------------------------------------------------------------------------------------------------------------------------------------------------------------------------------------------------------------------------------------------------------------------------------------------------------------------------------------------------------------------------------------------------------------------------------------------------------------------------------------------------------------------------------------------------------------------------------------------------------------------------------------------------------------------------------------------------------------------------------------------------------------------------------------------------------------------------------------------------------------------------------------------------------------------------------------------------------------------------------------------------------------------------------------------------------------------------------------------------------------------------------------------------------------------------------------------------------------------------------------------------------------------------------------------------------------------------------------------------------------------------------------------------------------------------------------------------------------------------------------------------------------------------------------------------------------------------------------------------------------------------------------------------------------------------------------------------------------------------------------------------------------------------------------------------------------------------------------------------------------------------------------------------------------------------------------------------------------------------------------------------------------------------------------------------------------------------------------------------------------------------------------------------------------------------------------------------------------------------------------------------------------------------------------------------------------------------------------------------------------------------------------------------------------------------------------------------------------------------------------------------------------------------------------------------------------------------------------------------------------------------------------------AAAGATATTGGAACGTTATATTTGTTATTTGGTTCTTGATCTGCTATGGTGGGAACTTCTATAAGAGTTTTAATTCGTATGGAATTAGGACATTCTGGTAGATTGTTGGGAGATGATCATTTGTATAATGTTATTGTAACTGCTCATGCTTTTGTTATGATTTTTTTTATAGTGATACCTATTTTGATTGGAGGTTTTGGTAATTGGTTGGTTCCTTTAATATTAGGGGCTCCTGATATGTCATTTCCCCGTATAAATAATTTGTCTTTTTGATTGTTACCTCCATCTTTATTTTTTCTTTTTATGTCCTCTATAGTTGAAATAGGGGTTGGGGCTGGTTGGACTGTATATCCGCCATTAGCTTCCAGAATGGGTCATGTAGGGAGATCTGTAGATTTTGCTATTTTTTCATTACATTTAGCTGGAGCTTCTTCTATTATGGGAGCCGTTAATTTTATTTCTACTATTATTAATATACGGTTATTTGGAATGAGTATGGAAAAAGTCCCTTTGTTTGTTTGATCTGTTTTTATTACTGCAATTTTATTGTTATTGTCTTTGCCTGTTTTGGCAGGTGCTATTACTATATTGTTGACTGATCGTAATTTTAATACTTCTTTCTTTGACCCTGCTGGAGGAGGGGATCCTGTTTTGTTTCAACATTTATTCTGA------------------------------------------------------------------------------------------------------------------------------------------------------------------------------------------------------------------------------------------------------------------------------------------------------------------------------------------------------------------------------------------------------------------------------------------------------------------------------------------------------------------------------------------------------------------------------------------------------------------------------------------------------------------------------------------------------------------------------------------------------------------------------------------------------------------------------------------------------------------------------------------------------------------------------------------------------------------------TTGAGCACTGATTTTTCGAACGCACATTGC-GGCCTCGGGTCCTACCCGGGGCCACGTCTGTCTGAGGGTCGGAT-AAACGCTTGCAGAAGGAGG------TC-T--TCCTCCTACGTGGTCG-CA-CC--GG-AAG-C-CAGTCTTTCGCCGACCTAAG-TTGCGAGAGT--GCACGCCGGC-CGAGGAGCGTCCCGCCTAAGGACGTCCGAG-CACGGG-AGTGGCGGA------TTTCCCTCCCTT-GGCTTCGGGCGAGCGGT---AGATGCGAGA--GCCGGTCGACTCCCCCCTTTCGGGCGCCGA-------AACGCGCCCGGAAA----AACTGT------------CTGAAATGTCG------------------------------------------------------
>Kiekie_49 Concatenation of 7 sequences
----------------------------------------------------------------------------------------------------------------------------------------------------------------------------------------------------------------------------------------------------------------------------------------------------------------------------------------------------------------------------------------------------------------------------------------------------------------------------------------------------------------------------------------------------------------------------------------------------------------------------------------------------------------------------------------------------------------------------------------------------------------------------------------------------------------------------------------------------------------------------------------------------------------------------------------------------------------------------------------------------------------------------------------------------------------------------------------------------------------------------------------------------------------------------------------------------------------------------------------------------------------------------------------------------------------------------------------------------------------------------------------------------------------------------------------------------------------------------------------------------------------------------------------------------------------------------------------------------------------------------------------------------------------------------------------------------------------------------------------------------------------------------------------------------------------------------------------------------------------------------------------------------------------------------------------------------------------------------------------------------------------------------------------------------------------------------------------------------------------------------------------------------------------------------------------------------------------------------------------------------------------------------------------------------------------------------------------------------------------------------------------------------------------------------------------------------------------------------------------------------------------------------------------------------------------------------------------------------------------------------------------------------------------------------------------------------------------------------------------------------------------------------------------------------------------------------------------------------------------------------------------------------------------------------------------------------------------------------------------------------------------------------------------------------------------------------------------------------------------------------------------------------------------------------------------------------------------------------------------------------------------------------------------------------------------------------------------------------------------------------------------------------------------------------------------------------------------------------------------------------------------------------------------------------------------------------------------------------------------------------------------------------------------------------------------------------------------------------------------------------------------------------------------------------------------------------------------------------------------------------------------------------------------------------------------------------------------------------------------------------------------------------------------------------------------------------------------------------------------------------------------------------------------------------------------------------------------------------------------------------------------------------------------------------------------------------------------------------------------------------------------------------------------------------------------------------------------------------------------------------------------------------------------------------------------------------------------------------------------------------------------------------------------------------------------------------------------------------------------------------------------------------------------------------------------------------------------------------------------------------------------------------------------------------------------------------------------------------------------------------------------------------------------------------------------------------------------------------------------------------------------------------------------------------------------------------------------------AAGATATTGGTACGTTGTATTTAATGTTTGGTTTTTGATCGGCAATAATAGGAACAGCTATAAGAGTTTTGATTCGTATAGAATTAGGACATTCAGGTAGATTATTAGGGGATGATCATTTATATAATGTTATAGTGACTGCTCATGCTTTTGTTATGATTTTTTTTATAGTTATACCTATTTTAATTGGAGGTTTTGGTAATTGGTTAGTTCCTTTAATATTAGGAGCTCCTGATATATCATTTCCTCGTATAAATAATTTATCTTTTTGGTTGTTACCTCCTTCTTTATTTCTTCTTTTTATATCTTCTATAGTTGAAATGGGAGTGGGTGCTGGTTGAACTATTTATCCACCTTTATCTTCTAGAATAGGTCATATAGGAAGATCTATAGATTTTGCTATTTTTTCATTACATTTGGCTGGAGCTTCTTCTATTATGGGAGCGGTTAATTTTATTAGTACTATTATTAATATGCGTTTATTTGGAATGAGTATAGAAAAGGTTCCTTTGTTTGTATGATCGGTTCTTATTACTGCGGTTTTGTTATTATTGTCTTTGCCTGTTTTAGCAGGTGCTATTACTATATTATTAACTGATCGAAATTTTAATACTTCTTTTTTTGACCCTGCTGGTGGGGGGGATCCTGTTTTATTTCAACATTTATTTTGATTTTTTGGGCATCCTGAAGTTTAT------------------------------------------------------------------------------------------------------------------------------------------------------------------------------------------------------------------------------------------------------------------------------------------------------------------------------------------------------------------------------------------------------------------------------------------------------------------------------------------------------------------------------------------------------------------------------------------------------------------------------------------------------------------------------------------------------------------------------------------------------------------------------------------------------------------------------------------------------------------------------------------------------------------------------------------------------------------------------------------------------------------------------------------------------------------------------------------------------------------------------------------------------------------------------------------------------------------------------------------------------------------------------------------------------------------------------------------------------------------------------------
>Spinoctenus_chocoensis Concatenation of 7 sequences
------------------------------------------------------------------------------------------------------------------------------------------------------------------------------------------------------------------------------------------------------------------------------------------------------------------------------------------------------------------------------------------------------------------------------------------------------------------------------------------------------------------------------------------------------------------------------------------------------------------------------------------------------------------------------------------------------------------------------------------------------------------------------------------------------------------------------------------------------------------------------------------------------------------------------------------------------------------------------------------------------------------------------------------------------------------------------------------------------------------------------------------------------------------------------------------------------------------------------------------------------------------------------------------------------------------------------------------------------------------------------------------------------------------------------------------------------------------------------------------------------------------------------------------------------------------------------------------------------------------------------------------------------------------------------------------------------------------------------------------------------------------------------------------------------------------------------------------------------------------------------------------------------------------------------------------------------------------------------------------------------------------------------------------------------------------------------------------------------------------------------------------------------------------------------------------------------------------------------------------------------------------------------------------------------------------------------------------------------------------------------------------------------------------------------------------------------------------------------------------------------------------------------------------------------------------------------------------------------------------------------------------------------------------------------------------------------------------------------------------------------------------------------------------------------------------------------------------------------------------------------------------------------------------------------------------------------------------------------------------------------------------------------------------------------------------------------------------------------------------------------------------------------------------------------------------------------------------------------------------------------------------------------------------------------------------------------------------------------------------------------------------------------------------------------------------------------------------------------------------------------------------------------------------------------------------------------------------------------------------------------------------------------------------------------------------------------------------------------------------------------------------------------------------------------------------------------------------------------------------------------------------------------------------------------------------------------------------------------------------------------------------------------------------------------------------------------------------------------------------------------------------------------------------------------------------------------------------------------------------------------------------------------------------------------------------------------------------------------------------------------------------------------------------------------------------------------------------------------------------------------------------------------------------------------------------------------------------------------------------------------------------------------------------------------------------------------------------------------------------------------------------------------------------------------------------------------------------------------------------------------------------------------------------------------------------------------------------------------------------------------------------------------------------------------------------------------------------------------------------------------------------------------------------------------------------------------------------------GATATTGGTTCATTATATTTAATATTTGGAGCTTGAGCTGCTATAGTAGGTACGGGTATGAGAGTTTTGATTCGTATAGAATTAGGTCATTCTGGAAGATTATTAGGTGATGATCATTTATATAATGTGATTGTAACTGCTCATGCTTTTGTTATAATTTTTTTTATGGTTATACCAATTTTAATTGGTGGTTTTGGAAATTGATTAGTTCCTTTAATATTAGGAGCTCCTGATATATCTTTTCCTCGGATAAATAATTTGTCTTTTTGATTATTACCTCCTTCTTTATTTTTGTTATTTATATCTTCTATAGTTGAAATAGGAGTTGGGGCTGGTTGAACTGTTTATCCTCCTTTGGCTTCTAGAATAGGTCATATAGGGATATCTATAGATTTTGCAATTTTTTCTTTGCATTTAGCGGGTGCCTCTTCTATTATAGGAGCAGTTAATTTTATTTCTACGATTATTAATATGCGATTATTAGGAATAAGAATAGAAAAAATTCCTTTGTTTGTTTGATCAGTTTTTATCACTGCAATTTTATTGTTATTATCTTTACCAGTTTTAGCTGGTGCTATTACTATATTATTAACTGATCGGAATTTTAATACTTCTTTTTTTGACCCTGCGGGGGGAGGGGATCCTGTTTTATTTCAACATTTATTTTGATTTTTTG-------------------------------------------------------------------------------------------------------------------------------------------------------------------------------------------------------------------------------------------------------------------------------------------------------------------------------------------------------------------------------------------------------------------------------------------------------------------------------------------------------------------------------------------------------------------------------------------------------------------------------------------------------------------------------------------------------------------------------------------------------------------------------------------------------------------------------------------------------------------------------------------------------------------------CGCAGCCAGCTGCGAGACTTGGTGTGAATTGCAGGACACATTGAGCACTGATTTTTCGAACGCACATTGC-GGCCTCGGGTCCTACCCGGGGCCACGTCTGTCTGAGGGTCGGAT-AAACGCTTGCAGAAGGAGG------TC-T--TCCTCCTACGTGGTCG-TA-CC--GG-AAGACTCCGTCTTTCGCCGACCTAAG-TTGCGAGAGT--GCACGCCGGC-AAAGGAGCGTCCCGCGTAAGGATGCCCGAG-ATCGGG-AGTGGCGGACA----TGTTCCTCCCTT-TTACTCGGGCCAGCGGT---CGATGCGAGA--GCGGCGGACTCCCCCC------GAGATTCC-------TTATTTGGAATCTC----AAAGTA------------TAACCATGTCGACCTCAGATCAGGCGAGACGACCCGCTGAATTTAAGCATATCAATAA-------
>Spinoctenus_cf_stephaniae Concatenation of 7 sequences
---------------------------------------------------------------------------------------------------------------------------------------------------------------------------------------------------------------------------------------------------------------------------------------------------------------------------------------------------------------------------------------------------------------------------------------------------------------------------------------------------------------------------------------------------------------------------------------------------------------------------------------------------------------------------------------------------------------------------------------------------------------------------------------------------------------------------------------------------------------------------------------------------------------------------------------------------------------------------------------------------------------------------------------------------------------------------------------------------------------------------------------------------------------------------------------------------------------------------------------------------------------------------------------------------------------------------------------------------------------------------------------------------------------------------------------------------------------------------------------------------------------------------------------------------------------------------------------------------------------------------------------------------------------------------------------------------------------------------------------------------------------------------------------------------------------------------------------------------------------------------------------------------------------------------------------------------------------------------------------------------------------------------------------------------------------------------------------------------------------------------------------------------------------------------------------------------------------------------------------------------------------------------------------------------------------------------------------------------------------------------------------------------------------------------------------------------------------------------------------------------------------------------------------------------------------------------------------------------------------------------------------------------------------------------------------------------------------------------------------------------------------------------------------------------------------------------------------------------------------------------------------------------------------------------------------------------------------------------------------------------------------------------------------------------------------------------------------------------------------------------------------------------------------------------------------------------------------------------------------------------------------------------------------------------------------------------------------------------------------------------------------------------------------------------------------------------------------------------------------------------------------------------------------------------------------------------------------------------------------------------------------------------------------------------------------------------------------------------------------------------------------------------------------------------------------------------------------------------------------------------------------------------------------------------------------------------------------------------------------------------------------------------------------------------------------------------------------------------------------------------------------------------------------------------------------------------------------------------------------------------------------------------------------------------------------------------------------------------------------------------------------------------------------------------------------------------------------------------------------------------------------------------------------------------------------------------------------------------------------------------------------------------------------------------------------------------------------------------------------------------------------------------------------------------------------------------------------------------------------------------------------------------------------------------------------------------------------------------------------------------------------------------------------------------------------------------------------------------------------------------------------------------------------------------------------------------------------------AAAGATATTGGAACTTTATATTTAATATTTGGAGCTTGAGCTTCCATAGCTGGTATGGCTATGAGTGTCTTAATTCGTATAGAATTAGGACACTCAGGGAGATTATTGGGTAATGATCATTTATATAATGTTATTGTAACTGCTCATGCTTTTGTAATAATTTTTTTTATGGTTATACCAATTTTAATTGGTGGTTTTGGTAATTGATTAATTCCTTTAATGTTAGGATCTCCTGATATATCATTTCCTCGGATAAATAATTTATCTTTTTGATTATTACCTCCTTCTTTATTTTTATTATTTATATCATCTATGGTTGAAATAGGAGTTGGGGCGGGATGAACTATTTATCCTCCTCTAGCTTCTAGAATTGGTCATATAGGGAAACCTATAGATTTCGCTATTTTTTCTTTACATTTAGCTGGAGTTTCATCTATTTTAGGAGCAGTAAATTTTATTTCTACTATTATTAATATGCGCTTATTAGGAATGAGAATGGAAAAAATTCCATTATTTGTATGGTCTGTTTTTATTACTGCAGTATTATTATTACTGTCTTTACCTGTTTTAGCAGGTGCTATTACTATATTATTGACTGATCGAAATTTTAATACTTCTTTTTTCGATCCGGCAGGAGGAGGTGATCCTATTTTATTTCAACATTTATTTTGATTTTTT--------------------------------------------------------------------------------------------------------------------------------------------------------------------------------------------------------------------------------------------------------------------------------------------------------------------------------------------------------------------------------------------------------------------------------------------------------------------------------------------------------------------------------------------------------------------------------------------------------------------------------------------------------------------------------------------------------------------------------------------------------------------------------------------------------------------------------------------------------------------------------------------------------------------------CGCAGCCAGCTGCGAGACTTGGTGTGAATTGCAGGACACATTGAGCACTGATTTTTCGAACGCACATTGC-GGCCTCGGGTCCTACCCGGGGCCACGTCTGTCTGAGGGTCGGAT-AAACGCTTGCAGAAGGAGG------TC-T--CCCTCCTACGTGGTCG-CA-CC--GG-AAG-C-CAGTCTTTCGCCGACCCAAG-TCTCGAGAGT--GCACGCCGGC-CGAGGAGCGTCCCGCGTAAGGACGCCCGAG-CGCGGG-AGTGGCGGAAG------TGCCTCCCGG-TCGATCGGGCCTGCGGT---AGACGCGAGG--GCGGCGCGCTCCGAACCCACGAGACCGCGA-------ACCGTCGGTCTCGA----AA-CAA------------TGACAATGTCGACCTCAGATCAGGCGAGACGACCCGCCGAATTTAAGCATATCAAT---------
>Kiekie_131_monteverde Concatenation of 7 sequences
-----------------------------------------------------------------------------------------------------------------------------------------------------------------------------------------------------------------------------------------------------------------------------------------------------------------------------------------------------------------------------------------------------------------------------------------------------------------------------------------------------------------------------------------------------------------------------------------------------------------------------------------------------------------------------------------------------------------------------------------------------------------------------------------------------------------------------------------------------------------------------------------------------------------------------------------------------------------------------------------------------------------------------------------------------------------------------------------------------------------------------------------------------------------------------------------------------------------------------------------------------------------------------------------------------------------------------------------------------------------------------------------------------------------------------------------------------------------------------------------------------------------------------------------------------------------------------------------------------------------------------------------------------------------------------------------------------------------------------------------------------------------------------------------------------------------------------------------------------------------------------------------------------------------------------------------------------------------------------------------------------------------------------------------------------------------------------------------------------------------------------------------------------------------------------------------------------------------------------------------------------------------------------------------------------------------------------------------------------------------------------------------------------------------------------------------------------------------------------------------------------------------------------------------------------------------------------------------------------------------------------------------------------------------------------------------------------------------------------------------------------------------------------------------------------------------------------------------------------------------------------------------------------------------------------------------------------------------------------------------------------------------------------------------------------------------------------------------------------------------------------------------------------------------------------------------------------------------------------------------------------------------------------------------------------------------------------------------------------------------------------------------------------------------------------------------------------------------------------------------------------------------------------------------------------------------------------------------------------------------------------------------------------------------------------------------------------------------------------------------------------------------------------------------------------------------------------------------------------------------------------------------------------------------------------------------------------------------------------------------------------------------------------------------------------------------------------------------------------------------------------------------------------------------------------------------------------------------------------------------------------------------------------------------------------------------------------------------------------------------------------------------------------------------------------------------------------------------------------------------------------------------------------------------------------------------------------------------------------------------------------------------------------------------------------------------------------------------------------------------------------------------------------------------------------------------------------------------------------------------------------------------------------------------------------------------------------------------------------------------------------------------------------------------------------------------------------------------------------------------------------------------------------------------------------------------------------------------------------------------------------------------------------------------------------------------------------------AGATGATCATTTATATAATGTTATTGTAACTGCTCATGCTTTTGTTATGATTTTTTTTATAGTAATACCTATTTTGATTGGAGGTTTTGGTAATTGATTGGTTCCTTTAATATTAGGAGCTCCTGATATATCATTTCCTCGAATGAATAATTTATCTTTTTGGATATTGCCTCCATCTTTATTTTTTCTTTTTATATCTTCTATGGTTGAGATAGGAGTTGGGGCAGGTTGAACTGTTTATCCACCATTAGCTTCAGGAGTAGGTCATACAGGAAGATCTATAGATTTTGCTATTTTCTCATTGCATTTAGCTGGGGCTTCTTCTATTATAGGAGCTGTTAATTTTATTTCTACTATTATTAATATACGATTATTTGGAATGAGTATAGAAAGGGTTCCTTTGTTTGTTTGATCAGTTTTTATTACTGCAATTTTATTATTATTGTCTTTACCTGTTTTAGCAGGTGCTATTACTATATTGTTGACTGATCGTAACTTTAATACTTCCTTTTTTGATCCTGCTGGGGGTGGAGATCCTGTTTTATTTCAACATTTATTTTGGTTTTTTGGACATCCTGAAGTTTATATTTTAATTTTACCTGGATTTGGTATTGTTTCTCATGTAATTAGATCATTAGTTGGAAAACGTGAGCCGTTTGGTAGATTAGGCATAATTTATGCTATAGTTGGGATTGGGGGTATAGGATTTGTTGTTTGAGCTCATCATATATTTTCTATTGGAATAGATGTTGATACTCGAGCTTATTTTACTGCTGCTACAATAATTATTGCTGTTCCTACTGGAATTAAGGTTTTTAGTTGGATAGCTACTCTTCATGGTTCTTATTTTAAGATAAGAACCACATTACTATGAAGTATTGGTTTTGTGTTTCTATTTACTTTAGGTGGAGTTACTGGAGTGGTTCTATCTAATTCTTC-TTAGATATGGTTTA-------------------------------------------------------------------------------------------------------------------------------------------------------------------------------------------------------------------------------------------------------------------------------------------------------------------------------------------------------------------------------------------------------------------------------------------------------------------------------------------------------------------------GGAGCCAGCTGCGAGACTTGGTGTGAATTGCAGGACACATTGAGCACTGATTTTTCGAACGCACATTGCGGGCCTCGGGTCCTACCCGGGGCCACGTCTGTCTGAGGGTCGGAT-AAACGCTTGCAGAAGGAGG------TC-T--TCCTCCTACGTGGTCG-CA-CC--GG-AAG-C-CAGTCTTTCGCCGACCTAAG-TTGCGAGAGT--GCACGCCGGC-CGAGGAGCGTCCCGCGTAAGGACGTCCGGG-CGAGGG-AGTGGCGAACGAA--TTTTGCCTCCCT-CGGCTCGGGCCAGCGGT---AGATGCGAGA--GCCGGTCGACT-CCGAGTTCCGGGCGCCGA-------AACGCGCTCGGAAA----ACATAT------------CACACATGTCGACCTCAGATC--------------------------------------------
>Kiekie_curvipes_140 Concatenation of 7 sequences
--------------------------------------------------------------------------------------------------------------------------------------------------------------------------------------------------------------------------------------------------------------------------------------------------------------------------------------------------------------------------------------------------------------------------------------------------------------------------------------------------------------------------------------------------------------------------------------------------------------------------------------------------------------------------------------------------------------------------------------------------------------------------------------------------------------------------------------------------------------------------------------------------------------------------------------------------------------------------------------------------------------------------------------------------------------------------------------------------------------------------------------------------------------------------------------------------------------------------------------------------------------------------------------------------------------------------------------------------------------------------------------------------------------------------------------------------------------------------------------------------------------------------------------------------------------------------------------------------------------------------------------------------------------------------------------------------------------------------------------------------------------------------------------------------------------------------------------------------------------------------------------------------------------------------------------------------------------------------------------------------------------------------------------------------------------------------------------------------------------------------------------------------------------------------------------------------------------------------------------------------------------------------------------------------------------------------------------------------------------------------------------------------------------------------------------------------------------------------------------------------------------------------------------------------------------------------------------------------------------------------------------------------------------------------------------------------------------------------------------------------------------------------------------------------------------------------------------------------------------------------------------------------------------------------------------------------------------------------------------------------------------------------------------------------------------------------------------------------------------------------------------------------------------------------------------------------------------------------------------------------------------------------------------------------------------------------------------------------------------------------------------------------------------------------------------------------------------------------------------------------------------------------------------------------------------------------------------------------------------------------------------------------------------------------------------------------------------------------------------------------------------------------------------------------------------------------------------------------------------------------------------------------------------------------------------------------------------------------------------------------------------------------------------------------------------------------------------------------------------------------------------------------------------------------------------------------------------------------------------------------------------------------------------------------------------------------------------------------------------------------------------------------------------------------------------------------------------------------------------------------------------------------------------------------------------------------------------------------------------------------------------------------------------------------------------------------------------------------------------------------------------------------------------------------------------------------------------------------------------------------------------------------------------------------------------------------------------------------------------------------------------------------------------------------------------------------------------------------------------------------------------------------------------------------------------------------------------------------------------------------------------------------------------------------------------------------------------------------------------------------------------------------------------------------------------------------------------------------------------------------------------------------------------------------------------------------------------------------------------------------------------------------------------------------------------------------------------------------------------------------------------------------------------------------------------------------------------------------------------------------------------------------------------------------------------------------------------------------------------------------------------------------------------------------------------------------------------------------------------------------------------------------------------------------------------------------------------------------------------------------------------------------------------------------------------------------------------------------------------------------------------------------------------------------------------------------------------------------------------GGAAAGGCCCCCAGGAAGCAGCTGGCCACGAAGGCCGCTCGTAAGAGCGCTCCCGCTACCGGCGGTGTTAAAAAGCCCCATCGTTATCGCCCSGGRACAGTCGCTCTCCGAGAAATCCGTCGTTATCAGAAGTCTACCGAGCTTTTGATCCGCAAGTTGCCCTTCCAGCGTTTAGTGAGGGAGATCGCTCAGGACTTCAAAACGGATCTCCGTTTCCAGAGTTCCGCCGTGATGGCTTTGCAAGAGGCTAGCGAAGCGTACTTGGTTGGTTTGTTCGAAGACACCAACTTGTGCGCCATTCACGCCAAGCGT-------------------------------------------------------------------------------TTGAGCACTGATTTTTCGAACGCACATTGC-GGCCTCGGGTCCTACCCGGGGCCACGTCTGTCTGAGGGTCGGAT-AAACGCTTGCAGAAGGAGG------TC-T--TCCTCCTACGTGGTCG-CA-CC--GG-AAG-C-CAGTCTTTCGCCGACCTAAG-TTTTGAGAGT--GCACGCCGGC-CGAGGAGCGTCCCGCGTAAGGACGTCCGAG-TACGGG-AGTGGCGGTACGT--CTTGCCTCCCGG-TAGCTCGGGCCAGCGGT---AGATGCGAGA--GCCGGGGACTC-------------------------------------------------------------------------------------------------------------------------------
>Kiekie_curvipes_134 Concatenation of 7 sequences
-----------------------------------------------------------------------------------------------------------------------------------------------------------------------------------------------------------------------------------------------------------------------------------------------------------------------------------------------------------------------------------------------------------------------------------------------------------------------------------------------------------------------------------------------------------------------------------------------------------------------------------------------------------------------------------------------------------------------------------------------------------------------------------------------------------------------------------------------------------------------------------------------------------------------------------------------------------------------------------------------------------------------------------------------------------------------------------------------------------------------------------------------------------------------------------------------------------------------------------------------------------------------------------------------------------------------------------------------------------------------------------------------------------------------------------------------------------------------------------------------------------------------------------------------------------------------------------------------------------------------------------------------------------------------------------------------------------------------------------------------------------------------------------------------------------------------------------------------------------------------------------------------------------------------------------------------------------------------------------------------------------------------------------------------------------------------------------------------------------------------------------------------------------------------------------------------------------------------------------------------------------------------------------------------------------------------------------------------------------------------------------------------------------------------------------------------------------------------------------------------------------------------------------------------------------------------------------------------------------------------------------------------------------------------------------------------------------------------------------------------------------------------------------------------------------------------------------------------------------------------------------------------------------------------------------------------------------------------------------------------------------------------------------------------------------------------------------------------------------------------------------------------------------------------------------------------------------------------------------------------------------------------------------------------------------------------------------------------------------------------------------------------------------------------------------------------------------------------------------------------------------------------------------------------------------------------------------------------------------------------------------------------------------------------------------------------------------------------------------------------------------------------------------------------------------------------------------------------------------------------------------------------------------------------------------------------------------------------------------------------------------------------------------------------------------------------------------------------------------------------------------------------------------------------------------------------------------------------------------------------------------------------------------------------------------------------------------------------------------------------------------------------------------------------------------------------------------------------------------------------------------------------------------------------------------------------------------------------------------------------------------------------------------------------------------------------------------------------------------------------------------------------------------------------------------------------------------------------------------------------------------------------------------------------------------------------------------------------------------------------------------------------------------------------------------------------------------------------------------------------------------------------------------------------------------------------------------------------------------------------------------------------------------------------------------------------------------------------------------------------------------------------------------------------------------------------------------------------------------------------------------------------------------------------------------------------------------------------------------------------------------------------------------------------------------------------------------------------------------------------------------------------------------------------------------------------------------------------------------------------------------------------------------------------------------------------------------------------------------------------------------------------------------------------------------------------------------------------------------------------------------------------------------------------------------------------------------------------------------------------------------------------------------------------------------------------------------------------------------------------------------------------------------------------------------------------------------------------------------------------------------------------------------------------------------------------------------------------------------------------------------------------------------------------------------------------------------------------------------------------------------------------------------------------------------------------------------------------------CGGAGCCAGCTGCGAGACTTGGTGTGAATTGCAGGACACATTGAGCACTGATTTTTCGAACGCACATTGC-GGCCTCGGGTCCTACCCGGGGCCACGTCTGTCTGAGGGTCGGAT-AAACGCTTGCAGAAGGAGG------TC-T--TCCTCCTACGTGGTCG-CA-CC--GG-AAG-C-CAGTCTTTCGCCGACCTAAG-TTTTGAGAGT--GCACGCCGGC-CGAGGAGCGTCCCGCGTAAGGACGTCCGAG-TACGGG-AGTGGCGGTACGT--CTTGCCTCCCGG-TAGCTCGGGCCAGCGGT---AGATGCGAGA--GCCGGGGACTCCCCCCCGTTTCGAGAGA-------------AATCTCGAAA----AATTTT------------CATACTTGTCGACC---------------------------------------------------
>Kiekie_barrentesi_129 Concatenation of 7 sequences
[truncated: 7,043 more chars]
