# Supplementary material for: Systematics, distribution patterns and historical biogeography of the Central America wandering spider genus Kiekie Polotow & Brescovit, 2018 (Araneae: Ctenidae)
Source: PeerJ. 2024 Apr 29;12:e17242. doi: 10.7717/peerj.17242 (PMC11064872; doi:10.7717/peerj.17242)
Supplement: Supplemental Information 5 [file peerj-12-17242-s005.nex]

#nexus
begin sets;
charset 12s = 1-417;
charset 16s = 418-1093;
charset 18s = 1094-2851;
charset 28s = 2852-5013;
charset coi_1rdpos = 5014-6201\3;
charset coi_2rdpos = 5015-6201\3;
charset coi_3rdpos = 5016-6201\3;
charset h3_1rdpos = 6202-6566\3;
charset h3_2rdpos = 6203-6566\3;
charset h3_3rdpos = 6204-6566\3;
charset ITS2 = 6567-7041;
end;
